# Supplementary material for: PRY-1/Axin signaling regulates lipid metabolism in Caenorhabditis elegans
Source: PLoS One. 2018 Nov 7;13(11):e0206540. doi: 10.1371/journal.pone.0206540 (PMC6221325; doi:10.1371/journal.pone.0206540)
Supplement: S3 Table — (XLSX) [file pone.0206540.s012.xlsx]

## Sheet: Total DE genes
WBGeneID	gene ID	Log2_fold	p-val	p-adj	full name	brief description	GO terms association
WBGene00045513	F14H3.14	-Inf	2.26656e-07	5.43341e-06
WBGene00017612	F19G12.4	-Inf	0.00576195	0.042596
WBGene00022217	fbxa-221	-Inf	0.00467315	0.0360735			[Molecular_function-protein binding-manual cur.-GO:0005515][Molecular_function-protein binding-automatic cur.-GO:0005515]
WBGene00001881	his-7	-Inf	0.00118169	0.0117769	histone H2A	his-7 encodes an H2A histone.	[Biological_process-positive regulation of growth rate-manual cur.-GO:0040010][Biological_process-reproduction-manual cur.-GO:0000003][Biological_process-nematode larval development-manual cur.-GO:0002119][Biological_process-growth-manual cur.-GO:0040007][Biological_process-locomotion-manual cur.-GO:0040011][Biological_process-embryonic development ending in birth or egg hatching-manual cur.-GO:0…
WBGene00044540	K09H11.10	-Inf	0.00129094	0.0126322			[Biological_process-embryonic development ending in birth or egg hatching-automatic cur.-GO:0009792]
WBGene00019594	K09H9.1	-Inf	0.0059059	0.0434389
WBGene00045396	ZC334.12	-Inf	0.000558454	0.00619388
WBGene00044368	K12H6.10	Inf	1.29352e-13	6.13155e-12
WBGene00012852	Y44A6D.1	Inf	0.000902465	0.00936518
WBGene00006929	vit-5	8.14174	1.07835e-38	1.78458e-36		vit-5 encodes a vitellogenin, a lipid-binding protein precursor related to vertebrate vitellogenins and mammalian ApoB-100, a core LDL particle constituent; by homology, VIT-5 is predicted to function as a lipid transport protein; loss of vit-5 activity via large-scale RNA-mediated interference (RNAi) screens indicates that VIT-5 is required for embryogenesis and normal rates of postembryonic gro…	[Biological_process-determination of adult life span-manual cur.-GO:0008340][Biological_process-germ cell development-manual cur.-GO:0007281][Biological_process-embryonic development ending in birth or egg hatching-manual cur.-GO:0009792][Biological_process-positive regulation of growth rate-manual cur.-GO:0040010][Biological_process-oviposition-manual cur.-GO:0018991][Biological_process-lipid tr…
WBGene00012425	dlc-4	6.75307	3.46223e-07	8.00472e-06		dlc-4 encodes a putative dynein light chain 1; DLC-4 is orthologous to human DYNLL1 (OMIM:601562) and DYNLL2 (OMIM:608942), but much more divergent from them than its paralog DLC-1; its other paralogs are DLC-3 (97% identical to DLC-4), DLC-2, and DLC-5/-6.	[Biological_process-microtubule-based process-manual cur.-GO:0007017][Cellular_component-microtubule associated complex-manual cur.-GO:0005875][Cellular_component-microtubule associated complex-automatic cur.-GO:0005875][Biological_process-microtubule-based process-automatic cur.-GO:0007017]
WBGene00006926	vit-2	6.31151	1.21756e-42	2.3681e-40	vitellogenin	The vit-2 gene encodes the vitellogenin homolog YP170.	[Biological_process-determination of adult life span-manual cur.-GO:0008340][Biological_process-lipid transport-manual cur.-GO:0006869][Cellular_component-vesicle lumen-manual cur.-GO:0031983][Cellular_component-yolk granule-manual cur.-GO:0042718][Cellular_component-cytoplasmic vesicle-manual cur.-GO:0031410][Molecular_function-lipid transporter activity-manual cur.-GO:0005319][Biological_proces…
WBGene00022820	ZK813.1	6.25034	0.00545169	0.0408303			[Cellular_component-chorion-automatic cur.-GO:0042600][Biological_process-multicellular organismal development-automatic cur.-GO:0007275]
WBGene00006930	vit-6	5.77829	2.81276e-34	3.90188e-32	vitellogenin	vit-6 encodes a 180 kd vitellogenin precursor protein that is cleaved into two smaller yolk proteins, YP115 and YP88.	[Biological_process-lipid transport-manual cur.-GO:0006869][Molecular_function-lipid transporter activity-manual cur.-GO:0005319][Biological_process-lipid transport-automatic cur.-GO:0006869][Molecular_function-lipid transporter activity-automatic cur.-GO:0005319]
WBGene00011841	scl-25	5.60127	0.0036625	0.0295664
WBGene00017501	F15E11.15	5.08856	6.07843e-27	5.8808e-25			[Biological_process-positive regulation of growth rate-manual cur.-GO:0040010]
WBGene00011394	T03D8.7	4.85997	1.18792e-08	3.39564e-07
WBGene00017498	F15E11.12	4.65839	5.56235e-19	3.81597e-17
WBGene00017488	dct-7	4.65084	3.41828e-05	0.00052426			[Cellular_component-integral to membrane-manual cur.-GO:0016021]
WBGene00016638	C44B12.5	4.48413	0.00469483	0.0361964			[Biological_process-reproduction-automatic cur.-GO:0000003][Biological_process-embryonic development ending in birth or egg hatching-automatic cur.-GO:0009792]
WBGene00017490	F15E11.1	4.3039	3.08206e-44	6.38969e-42		F15E11.1, along with F15E11.14, encodes a 17.4 kDa protein (CE16999) with unknown function that is seven-fold more abundant in glp-1 mutant hermaphrodites (which lack a germline) than in normal hermaphrodites; in addition, the protein products of F15E11.1/F15E11.14 are more abundant in daf-2 mutant vs. wild-type adults during a temperature shift from 15 to 25 degrees C; F15E11.1(RNAi) animals hav…
WBGene00006928	vit-4	4.24713	7.78e-07	1.67372e-05			[Biological_process-determination of adult life span-manual cur.-GO:0008340][Biological_process-embryonic development ending in birth or egg hatching-manual cur.-GO:0009792][Biological_process-positive regulation of growth rate-manual cur.-GO:0040010][Biological_process-lipid transport-manual cur.-GO:0006869][Molecular_function-lipid transporter activity-manual cur.-GO:0005319][Biological_process…
WBGene00018052	F35F10.1	4.18077	1.41975e-16	8.44953e-15			[Biological_process-glycoprotein catabolic process-automatic cur.-GO:0006516][Cellular_component-cytoplasm-automatic cur.-GO:0005737]
WBGene00021236	Y19D10B.7	4.10146	1.57314e-49	3.75682e-47		Y19D10B.7, along with F15E11.13, encodes a protein (CE25224) of unknown function; the Y19D10B.7/F15E11.13 proteins are present at significantly higher levels in daf-2 mutant vs. wild-type adults during a temperature shift from 15 to 25 degrees C; Y19D10B.7(RNAi) animals have no obvious mutant phenotype (i. e., they have no obvious defect in fertility or germline maintenance); the Y19D10B.7/F15E11…
WBGene00017500	F15E11.14	4.04909	3.13357e-40	5.63027e-38		F15E11.14, along with F15E11.1, encodes a 17.4 kDa protein (CE16999) with unknown function that is seven-fold more abundant in glp-1 mutant hermaphrodites (which lack a germline) than in normal hermaphrodites; in addition, the protein products of F15E11.1/F15E11.14 are more abundant in daf-2 mutant vs. wild-type adults during a temperature shift from 15 to 25 degrees C; F15E11.14 (RNAi) animals h…
WBGene00002116	ins-33	3.98124	0.000561453	0.00622349		ins-33 encodes an insulin-like peptide of the insulin superfamily of proteins (OMIM:176730, 147440); INS-33 is one of 38 insulin-like peptides in C. elegans; loss of INS-33 function can result in embryonic lethality, slow growth, and lack of coordination; additionally, INS-33 appears to be a direct downstream target of LIN-14, a nuclear protein and key regulator of the temporal sequence of postem…	[Biological_process-locomotion-manual cur.-GO:0040011][Biological_process-embryonic development ending in birth or egg hatching-manual cur.-GO:0009792][Biological_process-positive regulation of growth rate-manual cur.-GO:0040010][Cellular_component-extracellular region-manual cur.-GO:0005576][Cellular_component-integral to membrane-manual cur.-GO:0016021][Molecular_function-hormone activity-manua…
WBGene00008575	scl-24	3.96456	6.29964e-17	3.77298e-15
WBGene00010528	K03D3.2	3.92852	4.39425e-07	9.90465e-06
WBGene00021873	clec-82	3.88999	5.73944e-20	4.19691e-18			[Molecular_function-binding-manual cur.-GO:0005488][Molecular_function-binding-automatic cur.-GO:0005488]
WBGene00001854	hil-3	3.86949	1.25303e-42	2.41221e-40	histone h1		[Biological_process-nucleosome assembly-manual cur.-GO:0006334][Cellular_component-nucleosome-manual cur.-GO:0000786][Cellular_component-nucleus-manual cur.-GO:0005634][Molecular_function-DNA binding-manual cur.-GO:0003677][Molecular_function-DNA binding-automatic cur.-GO:0003677][Cellular_component-nucleosome-automatic cur.-GO:0000786][Cellular_component-nucleus-automatic cur.-GO:0005634][Biolog…
WBGene00008378	D1054.11	3.81999	0.0019221	0.0175434
WBGene00022230	Y73B6A.3	3.81851	1.18696e-09	3.84762e-08			[Molecular_function-transferase activity, transferring hexosyl groups-automatic cur.-GO:0016758][Biological_process-metabolic process-automatic cur.-GO:0008152]
WBGene00007458	C08F11.11	3.80617	0.000979897	0.0100308
WBGene00020345	T08B2.4	3.66309	0.00307485	0.0257251			[Biological_process-positive regulation of growth rate-automatic cur.-GO:0040010]
WBGene00006925	vit-1	3.56238	0.00201692	0.0181919	vit-1		[Biological_process-lipid transport-manual cur.-GO:0006869][Molecular_function-lipid transporter activity-manual cur.-GO:0005319][Biological_process-lipid transport-automatic cur.-GO:0006869][Molecular_function-lipid transporter activity-automatic cur.-GO:0005319]
WBGene00014047	clec-61	3.50544	0.000187788	0.00240028	Lectin C-type domain short and long forms, von Willebrand factor type A domain		[Molecular_function-binding-manual cur.-GO:0005488][Molecular_function-protein binding-manual cur.-GO:0005515][Molecular_function-binding-automatic cur.-GO:0005488][Molecular_function-protein binding-automatic cur.-GO:0005515]
WBGene00013905	ugt-4	3.4884	7.47467e-13	3.31805e-11	UDP-glucuronysltransferase		[Biological_process-metabolic process-manual cur.-GO:0008152][Biological_process-carbohydrate metabolic process-manual cur.-GO:0005975][Biological_process-lipid glycosylation-manual cur.-GO:0030259][Cellular_component-integral to membrane-manual cur.-GO:0016021][Molecular_function-transferase activity, transferring hexosyl groups-manual cur.-GO:0016758][Molecular_function-carbohydrate binding-man…
WBGene00018918	F56A4.10	3.47309	0.00652749	0.047183
WBGene00015102	cpg-2	3.46906	0.0008338	0.00872461		cpg-2 encodes a protein with six chitin-binding peritrophin-A domains and three mucin-like regions; CPG-2 is individually dispensable for normal embryonic development; however, CPG-2 and CPG-1 are jointly required for osmotic integrity of early embryos, error-free chromosomal segregation during meiosis, polar body extrusion, association of the sperm pronucleus/centrosome complex (SPCC) with the e…	[Biological_process-embryonic development ending in birth or egg hatching-manual cur.-GO:0009792][Biological_process-chitin metabolic process-manual cur.-GO:0006030][Cellular_component-extracellular region-manual cur.-GO:0005576][Molecular_function-chitin binding-manual cur.-GO:0008061][Biological_process-chitin metabolic process-automatic cur.-GO:0006030][Molecular_function-chitin binding-automa…
WBGene00008390	D1086.3	3.42697	9.43927e-11	3.40499e-09
WBGene00012669	Y39B6A.7	3.39131	2.9702e-11	1.12975e-09
WBGene00010512	K02E11.3	3.36934	1.09432e-07	2.76748e-06			[Molecular_function-transferase activity, transferring hexosyl groups-automatic cur.-GO:0016758][Biological_process-metabolic process-automatic cur.-GO:0008152]
WBGene00017756	F23F12.12	3.36735	2.50925e-30	2.97733e-28
WBGene00017379	F11C7.7	3.3444	2.03017e-05	0.000327361
WBGene00044697	K05F6.11	3.3144	0.000174579	0.00225127			[Molecular_function-arylesterase activity-automatic cur.-GO:0004064]
WBGene00007384	C06G8.1	3.29302	1.84478e-27	1.81268e-25			[Cellular_component-integral to membrane-automatic cur.-GO:0016021]
WBGene00011244	R11D1.3	3.21458	0.00140497	0.013579
WBGene00018910	F56A4.2	3.21045	6.92886e-12	2.86039e-10			[Molecular_function-binding-automatic cur.-GO:0005488]
WBGene00018844	F54H12.4	3.17833	4.29e-07	9.704e-06
WBGene00022483	srz-8	3.15644	0.00187082	0.0171335	7TM chemoreceptor, srz family		[Cellular_component-integral to membrane-manual cur.-GO:0016021]
WBGene00008829	cyp-35D1	3.14945	9.54162e-06	0.000165149	cytochrome P450		[Biological_process-oxidation reduction-manual cur.-GO:0055114][Cellular_component-integral to membrane-manual cur.-GO:0016021][Molecular_function-iron ion binding-manual cur.-GO:0005506][Molecular_function-electron carrier activity-manual cur.-GO:0009055][Molecular_function-oxidoreductase activity, acting on paired donors, with incorporation or reduction of molecular oxygen-manual cur.-GO:001670…
WBGene00001906	his-32	3.1374	0.00248675	0.0216798	histone H3	his-32 encodes an H3 histone; by homology, HIS-32 is predicted to function as a nucleosome component required for packaging of DNA into chromatin; his-32 is a replication-dependent histone locus that resides in the HIS5 cluster on chromosome IV.	[Biological_process-reproduction-manual cur.-GO:0000003][Biological_process-embryonic development ending in birth or egg hatching-manual cur.-GO:0009792][Biological_process-nematode larval development-manual cur.-GO:0002119][Biological_process-growth-manual cur.-GO:0040007][Biological_process-nucleosome assembly-manual cur.-GO:0006334][Biological_process-positive regulation of growth rate-manual …
WBGene00020741	T23F4.3	3.13299	5.25136e-12	2.20161e-10			[Molecular_function-hydrolase activity-automatic cur.-GO:0016787]
WBGene00008494	F01D5.3	3.12701	2.15704e-07	5.184e-06			[Molecular_function-binding-automatic cur.-GO:0005488]
WBGene00010515	K02E11.6	3.12541	5.88092e-05	0.000859407			[Molecular_function-transferase activity, transferring hexosyl groups-automatic cur.-GO:0016758][Biological_process-metabolic process-automatic cur.-GO:0008152]
WBGene00018195	btb-16	3.12294	3.90195e-07	8.87987e-06			[Molecular_function-protein binding-manual cur.-GO:0005515][Molecular_function-protein binding-automatic cur.-GO:0005515]
WBGene00020589	T19H12.3	3.10277	5.1306e-06	9.4341e-05			[Molecular_function-transferase activity, transferring hexosyl groups-automatic cur.-GO:0016758][Biological_process-metabolic process-automatic cur.-GO:0008152]
WBGene00015440	C04E12.11	3.08902	0.00268192	0.0230301
WBGene00045494	ZK662.6	3.064	0.00377779	0.0303284
WBGene00010422	H32K16.2	3.05148	8.87441e-06	0.000154772
WBGene00000213	asm-3	3.04533	3.05799e-08	8.38547e-07	sphingomyelin phosphodiesterase		[Biological_process-determination of adult life span-manual cur.-GO:0008340][Biological_process-sphingomyelin catabolic process-manual cur.-GO:0006685][Molecular_function-hydrolase activity-manual cur.-GO:0016787][Molecular_function-sphingomyelin phosphodiesterase activity-manual cur.-GO:0004767][Biological_process-sphingomyelin catabolic process-automatic cur.-GO:0006685][Molecular_function-hydr…
WBGene00001059	dpf-6	3.03922	0.000583913	0.00644217	acylamino-acid-releasing enzyme		[Biological_process-proteolysis-manual cur.-GO:0006508][Molecular_function-serine-type peptidase activity-manual cur.-GO:0008236][Molecular_function-hydrolase activity-manual cur.-GO:0016787][Molecular_function-serine-type peptidase activity-automatic cur.-GO:0008236][Molecular_function-hydrolase activity-automatic cur.-GO:0016787][Biological_process-proteolysis-automatic cur.-GO:0006508]
WBGene00018760	F53E10.4	3.0293	1.93046e-24	1.70986e-22
WBGene00007963	cyp-25A1	3.00262	0.00237985	0.0208829	cytochrome P450	cyp-25A1 encodes one of ~80 C. elegans cytochrome P450s: membrane-associated, heme-containing NADPH-dependent monooxygenases that catalyze the oxidative metabolism of a variety of exogenous compounds and endogenous substrates.	[Biological_process-oxidation reduction-manual cur.-GO:0055114][Cellular_component-integral to membrane-manual cur.-GO:0016021][Molecular_function-iron ion binding-manual cur.-GO:0005506][Molecular_function-electron carrier activity-manual cur.-GO:0009055][Molecular_function-oxidoreductase activity, acting on paired donors, with incorporation or reduction of molecular oxygen-manual cur.-GO:001670…
WBGene00001926	his-52	2.99331	0.00148926	0.0141973		his-52 encodes an H2B histone.	[Biological_process-reproduction-manual cur.-GO:0000003][Biological_process-positive regulation of growth rate-manual cur.-GO:0040010][Biological_process-nematode larval development-manual cur.-GO:0002119][Biological_process-growth-manual cur.-GO:0040007][Biological_process-locomotion-manual cur.-GO:0040011][Biological_process-embryonic development ending in birth or egg hatching-manual cur.-GO:0…
WBGene00001898	his-24	2.99054	5.39063e-32	6.73508e-30	histone H1	his-24 encodes one of eight C. elegans H1 linker histones; HIS-24, along with the histone deacetylase SIR-2.1 and the Enhancer of zeste E(Z) ortholog MES-2, plays a key role in heterochromatin regulation and thus, in regulation of fertility and embryonic development; specifically, HIS-24 and SIR-2.1 are essential for maintenance of the histone H3K27me3 mark at subtelomeric regions in the C. elega…	[Biological_process-germline cell cycle switching, mitotic to meiotic cell cycle-manual cur.-GO:0051729][Biological_process-germ cell development-manual cur.-GO:0007281][Biological_process-reproduction-manual cur.-GO:0000003][Biological_process-embryonic development ending in birth or egg hatching-manual cur.-GO:0009792][Biological_process-nucleosome assembly-manual cur.-GO:0006334][Cellular_comp…
WBGene00012778	Y42A5A.3	2.98574	1.15659e-09	3.76209e-08
WBGene00009639	nspc-15	2.98214	5.703e-06	0.000103655
WBGene00018263	F41B5.6	2.97944	0.000682089	0.00736594
WBGene00008358	nspc-18	2.97215	0.00329414	0.0271267
WBGene00019592	K09F6.9	2.95447	3.93269e-19	2.72772e-17
WBGene00009096	fipr-1	2.94898	2.95376e-19	2.07932e-17			[Biological_process-nematode larval development-manual cur.-GO:0002119][Biological_process-growth-manual cur.-GO:0040007][Biological_process-positive regulation of growth rate-manual cur.-GO:0040010][Biological_process-reproduction-manual cur.-GO:0000003][Cellular_component-integral to membrane-manual cur.-GO:0016021][Biological_process-reproduction-automatic cur.-GO:0000003][Biological_process-p…
WBGene00007813	C29F7.6	2.92642	0.0041851	0.0329258		C29F7.6 encodes a putative histone H3 di/trimethyllysine-27 (H3K27me2/me3) demethylase; C29F7.6 contains a C-terminal JmjC domain, and is homologous to human JMJD3, UTX (OMIM:300128), and UTY (OMIM:400009); C29F7.6 is expected to antagonize transcriptional repression by polycomb repressor complexes, which mark stem cells (and presumably germline) by H3K27me3-mediated repression of somatic genes; …	[Molecular_function-protein binding-automatic cur.-GO:0005515]
WBGene00012791	Y43D4A.5	2.90746	3.56722e-05	0.000545817
WBGene00001853	hil-2	2.90742	5.22207e-20	3.83344e-18	histone H1.2		[Biological_process-nucleosome assembly-manual cur.-GO:0006334][Cellular_component-nucleosome-manual cur.-GO:0000786][Cellular_component-nucleus-manual cur.-GO:0005634][Molecular_function-DNA binding-manual cur.-GO:0003677][Molecular_function-DNA binding-automatic cur.-GO:0003677][Cellular_component-nucleosome-automatic cur.-GO:0000786][Cellular_component-nucleus-automatic cur.-GO:0005634][Biolog…
WBGene00008014	fbxa-172	2.86605	0.000767888	0.00814808		This gene encodes a protein containing an F-box, a motif predicted to mediate protein-protein interactions either with homologs of yeast Skp-1p or with other proteins; this gene's encoded protein also contains an FTH/DUF38 motif, which may also mediate protein-protein interaction.	[Molecular_function-protein binding-manual cur.-GO:0005515][Molecular_function-protein binding-automatic cur.-GO:0005515]
WBGene00044471	F56D6.9	2.85554	3.3813e-06	6.4306e-05
WBGene00009837	fbxa-186	2.84464	0.000190611	0.00242527
WBGene00009485	F36G9.3	2.84416	0.00410734	0.0324766			[Biological_process-embryonic development ending in birth or egg hatching-automatic cur.-GO:0009792][Cellular_component-integral to membrane-automatic cur.-GO:0016021][Biological_process-transmembrane transport-automatic cur.-GO:0055085]
WBGene00006608	tre-2	2.84229	2.95054e-13	1.361e-11	trehalase precursor	tre-2 encodes one of four putative trehalases in C. elegans of unknown function, as RNAi analysis has not produced an obvious phenotype; expressed throughout development.	[Biological_process-trehalose metabolic process-manual cur.-GO:0005991][Molecular_function-alpha,alpha-trehalase activity-manual cur.-GO:0004555][Molecular_function-alpha,alpha-trehalase activity-automatic cur.-GO:0004555][Biological_process-trehalose metabolic process-automatic cur.-GO:0005991]
WBGene00010501	K02C4.2	2.84155	0.000457662	0.00520135
WBGene00000675	col-101	2.83768	7.30859e-07	1.57943e-05	cuticular collagen	col-101 encodes a cuticle collagen; loss of col-101 via large-scale RNAi screens results in animals that are pale and slow growing.	[Biological_process-positive regulation of growth rate-manual cur.-GO:0040010][Cellular_component-integral to membrane-manual cur.-GO:0016021][Molecular_function-structural constituent of cuticle-manual cur.-GO:0042302][Molecular_function-structural constituent of cuticle-automatic cur.-GO:0042302][Biological_process-positive regulation of growth rate-automatic cur.-GO:0040010]
WBGene00020682	T22D1.3	2.83347	4.82415e-28	4.94633e-26	inosine monophosphate dehydrogenase		[Biological_process-oxidation reduction-manual cur.-GO:0055114][Molecular_function-oxidoreductase activity-manual cur.-GO:0016491][Molecular_function-protein binding-manual cur.-GO:0005515][Molecular_function-catalytic activity-manual cur.-GO:0003824][Molecular_function-2-nitropropane dioxygenase activity-manual cur.-GO:0018580][Molecular_function-IMP dehydrogenase activity-manual cur.-GO:0003938…
WBGene00021731	Y49G5A.1	2.81676	5.03058e-05	0.00074146	trypsin inhibitor		[Molecular_function-serine-type endopeptidase inhibitor activity-automatic cur.-GO:0004867]
WBGene00006927	vit-3	2.81152	0.00131042	0.0127764		vit-3 encodes a vitellogenin, a precursor of the lipid-binding protein related to vertebrate vitellogenins and mammalian ApoB-100, a core LDL particle constituent (OMIM:107730); VIT-3 is a major yolk component, but as loss of VIT-3 activity via RNA-mediated interference (RNAi) does not result in any abnormalities, VIT-3 likely functions redundantly with other vitellogenins to provide essential nu…	[Biological_process-determination of adult life span-manual cur.-GO:0008340][Biological_process-embryonic development ending in birth or egg hatching-manual cur.-GO:0009792][Biological_process-positive regulation of growth rate-manual cur.-GO:0040010][Biological_process-lipid transport-manual cur.-GO:0006869][Molecular_function-lipid transporter activity-manual cur.-GO:0005319][Biological_process…
WBGene00011417	T04A11.2	2.78763	1.68273e-08	4.71714e-07			[Biological_process-biosynthetic process-automatic cur.-GO:0009058][Molecular_function-catalytic activity-automatic cur.-GO:0003824]
WBGene00016522	fbxa-38	2.78541	7.4289e-06	0.000132721		This gene encodes a protein containing an F-box, a motif predicted to mediate protein-protein interactions either with homologs of yeast Skp-1p or with other proteins; this gene's encoded protein also contains an FTH/DUF38 motif, which may also mediate protein-protein interaction.	[Molecular_function-protein binding-manual cur.-GO:0005515][Molecular_function-protein binding-automatic cur.-GO:0005515]
WBGene00007240	C01G10.15	2.78326	1.15439e-05	0.000195919
WBGene00006983	zig-6	2.77026	1.41633e-11	5.62538e-10	human leukocyte surface protein (weak)	zig-6 encodes a predicted secreted protein that is a member of the immunoglobulin superfamily of proteins; loss of zig-6 activity in large-scale RNAi screens results in a Clear phenotype; a zig-6::gfp reporter fusion is expressed in anterior and posterior body wall muscle.	[Biological_process-cell adhesion-manual cur.-GO:0007155][Biological_process-homeostatic process-manual cur.-GO:0042592][Cellular_component-membrane-manual cur.-GO:0016020]
WBGene00005000	spp-15	2.7431	1.68699e-14	8.57863e-13			[Biological_process-lipid metabolic process-manual cur.-GO:0006629][Biological_process-lipid metabolic process-automatic cur.-GO:0006629]
WBGene00017484	F15E6.3	2.73919	1.59912e-10	5.67086e-09			[Biological_process-reproduction-automatic cur.-GO:0000003]
	dyf-8	2.73794	2.15674e-05	0.000345254
WBGene00013996	ZK550.2	2.7357	0.00256193	0.0221916			[Cellular_component-integral to membrane-automatic cur.-GO:0016021][Biological_process-transmembrane transport-automatic cur.-GO:0055085]
WBGene00013046	Y50E8A.1	2.72342	0.000542097	0.00603019
WBGene00008025	C39B10.5	2.69763	0.00442039	0.0344465
WBGene00002095	ins-12	2.68164	0.00157361	0.0148736	ins family	ins-12 encodes a predicted gamma-type insulin-like molecule that lacks a C peptide domain.	[Cellular_component-integral to membrane-manual cur.-GO:0016021]
WBGene00020200	T04A6.1	2.67784	1.62754e-11	6.39691e-10			[Cellular_component-integral to membrane-manual cur.-GO:0016021]
WBGene00020569	lgc-32	2.66597	4.29101e-05	0.000643515		lgc-32 encodes a highly divergent member of the cys-loop ligand-gated ion channel (LGIC) superfamily; lgc-32(RNAi) animals exhibit reduced fat content and microarray epxeriments indicate that lgc-32 expression is regulated in dauers and during aging.	[Biological_process-lipid storage-manual cur.-GO:0019915][Biological_process-ion transport-manual cur.-GO:0006811][Biological_process-transport-manual cur.-GO:0006810][Cellular_component-integral to membrane-manual cur.-GO:0016021][Cellular_component-membrane-manual cur.-GO:0016020][Molecular_function-extracellular ligand-gated ion channel activity-manual cur.-GO:0005230][Cellular_component-membr…
WBGene00001591	glc-1	2.66082	8.06323e-08	2.104e-06	ligand-gated ion channel	glc-1 encodes the alpha subunit of a glutamate-gated chloride channel and forms a functional channel in Xenopus oocytes; mutations genetically interact with avr-14 and avr-15 mutations such that triple mutants exhibit high level resistance to ivermectin.	[Biological_process-locomotion involved in locomotory behavior-manual cur.-GO:0031987][Biological_process-ion transport-manual cur.-GO:0006811][Biological_process-transport-manual cur.-GO:0006810][Cellular_component-integral to membrane-manual cur.-GO:0016021][Cellular_component-membrane-manual cur.-GO:0016020][Cellular_component-postsynaptic membrane-manual cur.-GO:0045211][Molecular_function-ex…
WBGene00000714	col-141	2.65501	0.000767905	0.00814808	collagen		[Cellular_component-integral to membrane-manual cur.-GO:0016021][Molecular_function-structural constituent of cuticle-manual cur.-GO:0042302][Molecular_function-structural constituent of cuticle-automatic cur.-GO:0042302]
WBGene00009226	cyp-37B1	2.64812	1.1753e-05	0.00019922	cytochrome P450		[Biological_process-oxidation reduction-manual cur.-GO:0055114][Cellular_component-integral to membrane-manual cur.-GO:0016021][Molecular_function-iron ion binding-manual cur.-GO:0005506][Molecular_function-electron carrier activity-manual cur.-GO:0009055][Molecular_function-oxidoreductase activity, acting on paired donors, with incorporation or reduction of molecular oxygen-manual cur.-GO:001670…
WBGene00045252	Y62H9A.15	2.62648	0.000389373	0.00451223
WBGene00020156	T02B11.4	2.62551	1.16986e-08	3.35418e-07
WBGene00015202	B0478.3	2.61364	0.00237074	0.0208321			[Biological_process-lipid catabolic process-automatic cur.-GO:0016042][Molecular_function-phospholipase A2 activity-automatic cur.-GO:0004623][Biological_process-phospholipid metabolic process-automatic cur.-GO:0006644]
WBGene00013313	Y57G11C.18	2.61262	1.05599e-07	2.67479e-06
WBGene00014052	ZK669.2	2.60934	0.00468497	0.03614
WBGene00008356	nspc-20	2.60799	4.44071e-15	2.34673e-13
WBGene00000749	col-176	2.60551	7.0964e-17	4.23673e-15	cuticular collagen		[Cellular_component-integral to membrane-manual cur.-GO:0016021][Molecular_function-structural constituent of cuticle-manual cur.-GO:0042302][Molecular_function-structural constituent of cuticle-automatic cur.-GO:0042302]
WBGene00009056	F22D6.15	2.60266	1.60505e-07	3.95828e-06			[Molecular_function-transferase activity, transferring hexosyl groups-automatic cur.-GO:0016758][Biological_process-metabolic process-automatic cur.-GO:0008152]
WBGene00022597	ZC395.5	2.59493	6.12117e-19	4.18413e-17
WBGene00001552	gcy-32	2.58639	1.55475e-08	4.3779e-07	guanylate cyclase	gcy-32 encodes a soluble guanylate cyclase; a gcy-32::gfp reporter fusion is expressed in the URX, AQR, and PQR neurons.	[--manual cur.-GO:0035556][Biological_process-cyclic nucleotide biosynthetic process-manual cur.-GO:0009190][Biological_process-cGMP biosynthetic process-manual cur.-GO:0006182][Molecular_function-phosphorus-oxygen lyase activity-manual cur.-GO:0016849][Molecular_function-guanylate cyclase activity-manual cur.-GO:0004383][--automatic cur.-GO:0035556][Molecular_function-guanylate cyclase activity-…
WBGene00020401	T10B11.5	2.58565	0.00017803	0.00228795
WBGene00019593	K09F6.10	2.58463	2.60686e-17	1.62314e-15
WBGene00011429	T04C12.7	2.55746	3.90519e-06	7.35282e-05
WBGene00011708	T11B7.5	2.55123	2.07934e-08	5.78597e-07
WBGene00020672	T22B7.3	2.54949	8.92335e-08	2.2967e-06
WBGene00019421	K05F6.10	2.54014	0.00014799	0.00194292			[Molecular_function-protein binding-automatic cur.-GO:0005515]
WBGene00012070	T26H5.8	2.5242	8.62782e-05	0.00120305			[Cellular_component-membrane-automatic cur.-GO:0016020][Biological_process-carbohydrate metabolic process-automatic cur.-GO:0005975][Molecular_function-galactoside 2-alpha-L-fucosyltransferase activity-automatic cur.-GO:0008107]
WBGene00013484	Y69H2.9	2.51943	0.00099253	0.0101185
WBGene00021167	cyp-32B1	2.49722	9.40193e-07	1.97744e-05			[Biological_process-oxidation reduction-manual cur.-GO:0055114][Molecular_function-iron ion binding-manual cur.-GO:0005506][Molecular_function-electron carrier activity-manual cur.-GO:0009055][Molecular_function-oxidoreductase activity, acting on paired donors, with incorporation or reduction of molecular oxygen-manual cur.-GO:0016705][Molecular_function-heme binding-manual cur.-GO:0020037][Molec…
WBGene00013439	Y66D12A.13	2.49121	0.000233306	0.00287683			[Cellular_component-membrane-automatic cur.-GO:0016020][Cellular_component-integral to membrane-automatic cur.-GO:0016021][Biological_process-transport-automatic cur.-GO:0006810][Biological_process-transmembrane transport-automatic cur.-GO:0055085][Molecular_function-transporter activity-automatic cur.-GO:0005215][Molecular_function-transmembrane transporter activity-automatic cur.-GO:0022857]
WBGene00008992	F21A3.2	2.49004	7.84415e-06	0.000139348
WBGene00000785	cpr-5	2.4824	1.65264e-09	5.26666e-08	thiol protease	cpr-5 encodes a cysteine protease.	[Biological_process-proteolysis-manual cur.-GO:0006508][Molecular_function-cysteine-type endopeptidase activity-manual cur.-GO:0004197][Molecular_function-cysteine-type peptidase activity-manual cur.-GO:0008234][Molecular_function-cysteine-type peptidase activity-automatic cur.-GO:0008234][Biological_process-proteolysis-automatic cur.-GO:0006508][Molecular_function-cysteine-type endopeptidase act…
WBGene00000781	cpr-1	2.4822	5.903e-15	3.06793e-13	cathepsin-like cysteine protease	cpr-1 encodes a cysteine protease of the cathepsin B-like cysteine protease family; cpr-1 appears to be required for embryogenesis; cpr-1 is specifically expressed in the gut of all stages except the embryo and around developing embryos in the gonad; expression of cpr-1 is regulated by three promoter GATA motifs.	[Biological_process-embryonic development-manual cur.-GO:0009790][Biological_process-determination of adult life span-manual cur.-GO:0008340][Biological_process-proteolysis-manual cur.-GO:0006508][Cellular_component-nucleus-manual cur.-GO:0005634][Molecular_function-cysteine-type peptidase activity-manual cur.-GO:0008234][Molecular_function-cysteine-type endopeptidase activity-manual cur.-GO:0004…
WBGene00006534	tba-8	2.47988	1.47219e-08	4.16408e-07	tubulin alpha chain	tba-8 encodes a member of the alpha tubulin family with high similarity to the human tubulin alpha-6 chain; expressed in some neurons with occasional expression in the hypodermis.	[Biological_process-microtubule-based process-manual cur.-GO:0007017][Biological_process-microtubule-based movement-manual cur.-GO:0007018][Biological_process-protein polymerization-manual cur.-GO:0051258][Biological_process-GTP catabolic process-manual cur.-GO:0006184][Cellular_component-microtubule-manual cur.-GO:0005874][Cellular_component-protein complex-manual cur.-GO:0043234][Molecular_func…
WBGene00000715	col-142	2.47921	0.000370015	0.00431974	collagen		[Cellular_component-integral to membrane-manual cur.-GO:0016021][Molecular_function-structural constituent of cuticle-manual cur.-GO:0042302][Molecular_function-structural constituent of cuticle-automatic cur.-GO:0042302]
WBGene00010174	F56H9.2	2.46818	2.58966e-15	1.3999e-13
WBGene00009995	F53F4.13	2.46589	2.3672e-20	1.7652e-18
WBGene00016900	C53C11.2	2.44738	0.00032703	0.00387304
WBGene00044082	D1086.12	2.44408	0.00508148	0.038625
WBGene00009514	F37H8.5	2.44183	3.14792e-08	8.60705e-07
WBGene00016046	C24B5.4	2.43951	0.00209219	0.0187869			[Cellular_component-nucleus-automatic cur.-GO:0005634]
WBGene00007331	C05C10.4	2.43588	4.57538e-23	3.87082e-21	acid phosphatase		[Molecular_function-acid phosphatase activity-automatic cur.-GO:0003993]
WBGene00002225	klp-15	2.43097	0.00219902	0.0195692	kinesins		[Biological_process-microtubule-based movement-manual cur.-GO:0007018][Biological_process-embryonic development ending in birth or egg hatching-manual cur.-GO:0009792][Biological_process-body morphogenesis-manual cur.-GO:0010171][Biological_process-meiosis-manual cur.-GO:0007126][Biological_process-positive regulation of growth rate-manual cur.-GO:0040010][Biological_process-meiotic chromosome se…
WBGene00003093	lys-4	2.42159	1.27406e-05	0.00021461			[Biological_process-peptidoglycan catabolic process-manual cur.-GO:0009253][Biological_process-cell wall macromolecule catabolic process-manual cur.-GO:0016998][Molecular_function-lysozyme activity-manual cur.-GO:0003796][Molecular_function-lysozyme activity-automatic cur.-GO:0003796][Biological_process-peptidoglycan catabolic process-automatic cur.-GO:0009253][Biological_process-cell wall macrom…
WBGene00007565	clec-48	2.42048	1.18068e-06	2.43974e-05	Lectin C-type domain short and long forms (2 domains)		[Molecular_function-binding-manual cur.-GO:0005488][Molecular_function-binding-automatic cur.-GO:0005488]
WBGene00021156	Y4C6B.2	2.41624	5.98043e-17	3.61625e-15			[Biological_process-locomotion-manual cur.-GO:0040011][Biological_process-amino acid transport-manual cur.-GO:0006865][Cellular_component-membrane-manual cur.-GO:0016020][Cellular_component-integral to membrane-manual cur.-GO:0016021][Cellular_component-membrane-automatic cur.-GO:0016020][Biological_process-amino acid transport-automatic cur.-GO:0006865][Biological_process-locomotion-automatic cu…
WBGene00008336	C55A6.7	2.40906	3.18775e-07	7.3973e-06	alcohol dehydrogenase		[Biological_process-metabolic process-automatic cur.-GO:0008152][Molecular_function-oxidoreductase activity-automatic cur.-GO:0016491]
WBGene00016052	dod-3	2.40874	2.87965e-11	1.09753e-09			[Biological_process-determination of adult life span-manual cur.-GO:0008340][Cellular_component-integral to membrane-manual cur.-GO:0016021]
WBGene00000017	abf-6	2.40433	4.64388e-06	8.62317e-05		abf-6 encodes a homolog of the antibacterial factor ASABF from Ascaris suum; ABF-6 may play a role in innate immunity, though at present the only evidence for its having an antimicrobial humoral function is its sequence similarity.
WBGene00000722	col-149	2.39978	3.28116e-09	1.01148e-07	collagen		[Cellular_component-integral to membrane-manual cur.-GO:0016021][Molecular_function-structural constituent of cuticle-manual cur.-GO:0042302][Molecular_function-structural constituent of cuticle-automatic cur.-GO:0042302]
WBGene00009626	F42A8.1	2.39492	1e-09	3.2e-08			[Biological_process-embryonic development ending in birth or egg hatching-automatic cur.-GO:0009792][Biological_process-molting cycle, collagen and cuticulin-based cuticle-automatic cur.-GO:0018996][Biological_process-positive regulation of growth rate-automatic cur.-GO:0040010][Biological_process-body morphogenesis-automatic cur.-GO:0010171][Biological_process-growth-automatic cur.-GO:0040007][B…
WBGene00013522	Y73F8A.13	2.38512	0.00540694	0.0406384
WBGene00019299	K02D7.2	2.3829	0.00249056	0.021693	zinc finger protein	K02D7.2 encodes an ortholog of human SNAI2/SLUG (OMIM:602150, mutated in Waardenburg syndrome type IID) and Drosophila ESCARGOT; based on its orthology to SNAI2, K02D7.2 is predicted to be a transcriptional inhibitor.	[Molecular_function-zinc ion binding-automatic cur.-GO:0008270][Cellular_component-intracellular-automatic cur.-GO:0005622]
WBGene00021335	spp-23	2.37539	0.00114179	0.0114458
WBGene00001789	gst-41	2.37137	0.00666009	0.0479029	glutathione S-transferase		[Molecular_function-protein binding-manual cur.-GO:0005515][Molecular_function-protein binding-automatic cur.-GO:0005515]
WBGene00013955	kri-1	2.36928	0.00155313	0.0147095	Human G9A protein like	kri-1 encodes an ankyrin repeat and FERM domain-containing protein orthologous to human KRIT1 (Krev interaction trapped/cerebral cavernous malformation 1, OMIM:604214); kri-1 was identified in RNAi screens for genes required for DAF-16-dependent lifespan extension in germline-depleted animals; subsequent analysis of kri-1 mutations suggests that KRI-1 is required for proper localization of DAF-16…	[Cellular_component-apical plasma membrane-manual cur.-GO:0016324][Cellular_component-apicolateral plasma membrane-manual cur.-GO:0016327][Cellular_component-nucleus-manual cur.-GO:0005634][Molecular_function-protein binding-manual cur.-GO:0005515][Molecular_function-protein binding-automatic cur.-GO:0005515]
WBGene00012545	Y37D8A.3	2.35833	1.13711e-05	0.000193441
WBGene00009895	scl-2	2.3583	1.00104e-07	2.55556e-06	testis-specific protein TPX-1 like	scl-2 encodes a predicted extracellular protein that is a member of the C. elegans family of SCP/TAPS domain-containing proteins; an scl-2 deletion mutation, tm2428, is reported to be homozygous viable.
WBGene00012491	Y20C6A.1	2.35338	0.00264756	0.0228077		This gene encodes a protein containing an F-box, a motif predicted to mediate protein-protein interactions either with homologs of yeast Skp-1p or with other proteins; this gene's encoded protein also contains an FTH/DUF38 motif, which may also mediate protein-protein interaction.	[Molecular_function-protein binding-manual cur.-GO:0005515][Molecular_function-protein binding-automatic cur.-GO:0005515]
WBGene00077701	E01A2.10	2.34792	0.000145566	0.00191645			[Molecular_function-arylesterase activity-automatic cur.-GO:0004064]
WBGene00004359	rhr-2	2.34637	6.30631e-06	0.00011407	erythrocyte plasma membrane glycoprotein like	rhr-2 encodes a predicted transmembrane protein with similarity to human Rh blood group antigens proposed to function in inorganic ion transport and metabolism; the role of RHR-2 in C. elegans development or behavior remains unclear, as loss of RHR-2 function via RNA-mediated interference does not result in any abnormalities.	[Cellular_component-membrane-manual cur.-GO:0016020][Cellular_component-integral to membrane-manual cur.-GO:0016021][Cellular_component-membrane-automatic cur.-GO:0016020]
WBGene00018384	F43C11.7	2.34533	0.00196875	0.017857			[Molecular_function-protein binding-automatic cur.-GO:0005515][Molecular_function-zinc ion binding-automatic cur.-GO:0008270][Cellular_component-intracellular-automatic cur.-GO:0005622]
WBGene00007150	B0365.1	2.34132	6.37566e-12	2.64359e-10	ATP citrate lyase		[Molecular_function-succinate-CoA ligase (ADP-forming) activity-automatic cur.-GO:0004775][Molecular_function-ATP citrate synthase activity-automatic cur.-GO:0003878][Biological_process-metabolic process-automatic cur.-GO:0008152][Molecular_function-catalytic activity-automatic cur.-GO:0003824][Molecular_function-transferase activity, transferring acyl groups, acyl groups converted into alkyl on …
WBGene00011284	ttr-27	2.33087	1.86128e-07	4.52512e-06	Transthyretin-like family		[Cellular_component-extracellular space-manual cur.-GO:0005615][Cellular_component-extracellular space-automatic cur.-GO:0005615]
WBGene00001841	hen-1	2.32795	0.00453322	0.0351227		hen-1 encodes a secreted protein that contains a low-density lipoprotein (LDL) receptor motif A; HEN-1 activity is required for integration of sensory stimuli and behavioral plasticity; a hen-1::GFP reporter is expressed in pharyngeal muscles, the vulva, and weakly in a subset of neurons; antibodies to HEN-1 protein detect expression exclusively in the AIY and ASE neurons, where HEN-1 appears to …	[Biological_process-associative learning-manual cur.-GO:0008306][Biological_process-dauer larval development-manual cur.-GO:0040024][Cellular_component-axon-manual cur.-GO:0030424][Cellular_component-cell soma-manual cur.-GO:0043025]
WBGene00008578	F08G2.7	2.3246	3.64925e-07	8.4062e-06
WBGene00044445	C02F5.14	2.31899	0.000932391	0.00963862
WBGene00020962	W02H5.8	2.31642	0.00372462	0.0299909			[Molecular_function-ATP binding-automatic cur.-GO:0005524][Molecular_function-glycerone kinase activity-automatic cur.-GO:0004371][Biological_process-glycerol metabolic process-automatic cur.-GO:0006071]
WBGene00017772	clec-1	2.31024	4.30439e-16	2.43864e-14	clec family, C-type lectin		[Biological_process-locomotion-manual cur.-GO:0040011][Biological_process-body morphogenesis-manual cur.-GO:0010171][Biological_process-hermaphrodite genitalia development-manual cur.-GO:0040035][Biological_process-morphogenesis of an epithelium-manual cur.-GO:0002009][Biological_process-growth-manual cur.-GO:0040007][Biological_process-positive regulation of multicellular organism growth-manual …
WBGene00019521	dmd-7	2.2957	6.22667e-17	3.75273e-15			[Biological_process-regulation of transcription, DNA-dependent-manual cur.-GO:0006355][Biological_process-sex differentiation-manual cur.-GO:0007548][Cellular_component-nucleus-manual cur.-GO:0005634][Molecular_function-sequence-specific DNA binding-manual cur.-GO:0043565][Biological_process-regulation of transcription, DNA-dependent-automatic cur.-GO:0006355][Molecular_function-sequence-specific…
WBGene00010658	K08D8.4	2.29321	5.3437e-08	1.432e-06
WBGene00011307	R186.6	2.29194	0.000415086	0.0047721	Rhodanese-like domain
WBGene00019682	K12H4.7	2.27962	8.73748e-13	3.84246e-11			[Biological_process-proteolysis-manual cur.-GO:0006508][Molecular_function-serine-type peptidase activity-manual cur.-GO:0008236][Molecular_function-serine-type peptidase activity-automatic cur.-GO:0008236][Biological_process-proteolysis-automatic cur.-GO:0006508]
WBGene00007152	clec-225	2.27318	0.00292937	0.0247716	C-type lectin domain		[Cellular_component-integral to membrane-manual cur.-GO:0016021][Molecular_function-binding-manual cur.-GO:0005488][Molecular_function-binding-automatic cur.-GO:0005488]
WBGene00004986	spp-1	2.26542	2.56615e-06	5.01362e-05		spp-1 encodes a caenopore, a saposin (B) domain-containing protein that is a member of the saposin-like protein (SAPLIP) superfamily containing mammalian NK-lysin and granulysin and the protozoan amoebapore-like proteins; SPP-1 exhibits antibacterial activity in vitro and its expression in vivo is regulated by the DAF-2/insulin receptor signaling pathway and by the presence of bacterial pathogens…	[Biological_process-defense response to Gram-positive bacterium-manual cur.-GO:0050830][Biological_process-defense response to Gram-negative bacterium-manual cur.-GO:0050829][Biological_process-innate immune response-manual cur.-GO:0045087][Biological_process-determination of adult life span-manual cur.-GO:0008340]
WBGene00008598	F09A5.1	2.26116	9.79394e-08	2.50369e-06	tetracycline resistance like protein		[Cellular_component-integral to membrane-automatic cur.-GO:0016021][Biological_process-transmembrane transport-automatic cur.-GO:0055085][Molecular_function-transmembrane transporter activity-automatic cur.-GO:0022857]
WBGene00017071	D2096.3	2.25877	9.78208e-11	3.50853e-09			[Molecular_function-hydrolase activity, hydrolyzing O-glycosyl compounds-automatic cur.-GO:0004553][Biological_process-carbohydrate metabolic process-automatic cur.-GO:0005975]
WBGene00009723	F45D3.3	2.25853	2.88982e-14	1.45774e-12
WBGene00019973	R09A1.3	2.2482	0.00311598	0.0259885
WBGene00019368	K03H6.2	2.24802	1.52675e-11	6.02586e-10			[Molecular_function-triacylglycerol lipase activity-automatic cur.-GO:0004806][Biological_process-lipid metabolic process-automatic cur.-GO:0006629]
WBGene00000963	dhp-1	2.24459	3.40037e-13	1.56086e-11	dihydropyrimidinase	dhp-1 encodes a homolog of the human gene DPYS, which when mutated leads to dihydropyrimidinuria (OMIM:222748).	[Biological_process-pyrimidine base catabolic process-manual cur.-GO:0006208][Biological_process-nucleobase catabolic process-manual cur.-GO:0046113][Cellular_component-nucleus-manual cur.-GO:0005634][Cellular_component-cytoplasm-manual cur.-GO:0005737][Molecular_function-dihydropyrimidinase activity-manual cur.-GO:0004157][Molecular_function-hydrolase activity, acting on carbon-nitrogen (but not…
WBGene00000014	abf-3	2.24385	0.00417435	0.0328549		abf-3 encodes a homolog of the antibacterial factor ASABF from Ascaris suum; ABF-3 may play a role in innate immunity, though at present the only evidence for its having an antimicrobial humoral function is its sequence similarity.
WBGene00008210	C49F5.6	2.23764	0.00177011	0.0164264
WBGene00077764	F59C6.16	2.23422	1.1262e-12	4.92969e-11
	nitrophenylphosphatase	2.23196	0.000120298	0.00161951
WBGene00003555	nas-39	2.23019	3.04335e-05	0.000473338		nas-39 encodes an astacin family zinc metalloprotease and the only BMP-1/Tolloid homolog in C. elegans; in Drosophila and vertebrates nas-39 homologues activate TGF-beta signals by cleaving chordin/SOG, an inhibitor keeping the TGF-beta in inactive form; however developmental processes known to be affected by TGF-beta signaling are unaffected in nas-39 mutants, suggesting that nas-39 is not requi…	[Biological_process-proteolysis-manual cur.-GO:0006508][Cellular_component-integral to membrane-manual cur.-GO:0016021][Molecular_function-metallopeptidase activity-manual cur.-GO:0008237][Molecular_function-metalloendopeptidase activity-manual cur.-GO:0004222][Molecular_function-calcium ion binding-manual cur.-GO:0005509][Molecular_function-zinc ion binding-manual cur.-GO:0008270][Molecular_func…
WBGene00018448	F45D11.1	2.22798	0.0017893	0.0165394
WBGene00000225	amylase	2.22704	4.50116e-15	2.37203e-13	Alpha amylase	atgp-2 encodes an amino acid transporter glycoprotein subunit; when co-expressed in Xenopus oocytes with either the AAT-1 or AAT-3 catalytic subunit, ATGP-2 facilitates amino acid uptake and exchange, showing a relatively high affinity for small and some large neutral amino acids; when co-expressed with AAT-9, ATGP-2 is able to enhance the activity of this catalytic subunit; ATGP-2 can covalently…	[Biological_process-carbohydrate metabolic process-manual cur.-GO:0005975][Cellular_component-plasma membrane-manual cur.-GO:0005886][Cellular_component-integral to membrane-manual cur.-GO:0016021][Molecular_function-catalytic activity-manual cur.-GO:0003824][Molecular_function-cation binding-manual cur.-GO:0043169][Molecular_function-catalytic activity-automatic cur.-GO:0003824][Molecular_functi…
WBGene00077728	T23G11.11	2.22562	8.74609e-07	1.84982e-05
WBGene00003828	nuc-1	2.22301	1.23131e-10	4.383e-09		The nuc-1 gene encodes a DNase II homolog similar to mammalian and Drosophila DNaseII enzymes and is required for DNA degradation during apoptosis as well as for degradation of dietary DNA during normal feeding; during apoptosis, NUC-1 functions in apoptotic cells at an intermediate stage of DNA degradation, after the killing step, but prior to cell-corpse engulfment.	[Biological_process-DNA catabolic process, endonucleolytic-manual cur.-GO:0000737][Biological_process-DNA fragmentation involved in apoptosis-manual cur.-GO:0006309][Biological_process-determination of adult life span-manual cur.-GO:0008340][Biological_process-DNA metabolic process-manual cur.-GO:0006259][Cellular_component-lysosome-manual cur.-GO:0005764][Cellular_component-intracellular-manual …
WBGene00008389	D1086.2	2.22127	4.38056e-05	0.000655381
WBGene00000111	alh-5	2.21961	1.14335e-11	4.59924e-10	aldehyde dehydrogenase		[Biological_process-bioluminescence-manual cur.-GO:0008218][Biological_process-oxidation reduction-manual cur.-GO:0055114][Biological_process-cellular aldehyde metabolic process-manual cur.-GO:0006081][Molecular_function-acyl-CoA dehydrogenase activity-manual cur.-GO:0003995][Molecular_function-aldehyde dehydrogenase [NAD(P)+] activity-manual cur.-GO:0004030][Biological_process-bioluminescence-au…
WBGene00043988	AC8.10	2.21328	3.41287e-05	0.000523899
WBGene00004005	pgp-11	2.21025	0.000952188	0.00978964	multidrug resistance protein	pgp-11 encodes an ATP-binding protein that is a member of the P-glycoprotein subclass of the ATP-binding cassette (ABC) transporter superfamily; pgp-11 is predicted to function as a transmembrane protein that couples energy to transport of various molecules across membranes, but as loss of pgp-11 activity via large-scale RNAi screens does not result in any obvious defects, the precise role of pgp…	[Biological_process-transport-manual cur.-GO:0006810][Biological_process-transmembrane transport-manual cur.-GO:0055085][Cellular_component-integral to membrane-manual cur.-GO:0016021][Molecular_function-ATP binding-manual cur.-GO:0005524][Molecular_function-ATPase activity, coupled to transmembrane movement of substances-manual cur.-GO:0042626][Molecular_function-ATPase activity-manual cur.-GO:0…
WBGene00013514	Y73F4A.1	2.20706	0.00407512	0.0322488
WBGene00001556	gcy-36	2.20478	1.95265e-06	3.91069e-05	GUANYLATE CYCLASE SOLUBLE, BETA-2 CHAIN (EC 4.6.1.2) (76 KD CHAIN)	gcy-36 encodes a soluble guanylate cyclase; GCY-36 activity is required in the URX sensory neurons to sense increases in O2 levels and effect corresponding behavioral changes; gcy-36 genetically interacts with npr-1 with respect to feeding behavior; a gcy-36 reporter fusion is expressed in the AQR, PQR, and URX neurons.	[--manual cur.-GO:0035556][Biological_process-response to oxygen levels-manual cur.-GO:0070482][Biological_process-feeding behavior-manual cur.-GO:0007631][Biological_process-cyclic nucleotide biosynthetic process-manual cur.-GO:0009190][Biological_process-cGMP biosynthetic process-manual cur.-GO:0006182][Cellular_component-soluble fraction-manual cur.-GO:0005625][Molecular_function-oxygen sensor…
WBGene00008654	F10F2.2	2.19942	1.15349e-05	0.000195919	Phosphoribosylformylglycinamidine synthase		[Molecular_function-phosphoribosylformylglycinamidine synthase activity-automatic cur.-GO:0004642][Biological_process-oxidation reduction-automatic cur.-GO:0055114][Molecular_function-catalytic activity-automatic cur.-GO:0003824][Biological_process-'de novo' IMP biosynthetic process-automatic cur.-GO:0006189][Molecular_function-peroxidase activity-automatic cur.-GO:0004601]
WBGene00015052	clec-52	2.19673	6.49052e-10	2.17496e-08	clec family, C-type lectin		[Molecular_function-binding-manual cur.-GO:0005488][Molecular_function-binding-automatic cur.-GO:0005488]
WBGene00015057	B0222.9	2.19524	1.2999e-05	0.000218574	xanthine dehydrogenase		[Molecular_function-electron carrier activity-automatic cur.-GO:0009055][Molecular_function-2 iron, 2 sulfur cluster binding-automatic cur.-GO:0051537][Molecular_function-ATP binding-automatic cur.-GO:0005524][Molecular_function-iron-sulfur cluster binding-automatic cur.-GO:0051536][Biological_process-oxidation reduction-automatic cur.-GO:0055114][Molecular_function-metal ion binding-automatic cu…
WBGene00013387	Y62F5A.9	2.19379	3.62193e-05	0.000552843
WBGene00005002	spp-17	2.19375	0.000666538	0.00723528
WBGene00013073	hmit-1.1	2.19272	2.41106e-09	7.56857e-08	Sugar (and other) transporters	hmit-1.1 encodes one of three C. elegans proton (H+)-dependent myo-inositol transporters; loss of hmit-1.1 activity via large-scale RNAi result in no obvious abnormalities but by homology, HMIT-1.1 is predicted to function as a plasma membrane protein required for the regulated uptake of myo-inositol and thus potentially for regulation of cell signaling and intracellular osmolarity.	[Biological_process-transmembrane transport-manual cur.-GO:0055085][Biological_process-transport-manual cur.-GO:0006810][Cellular_component-membrane-manual cur.-GO:0016020][Cellular_component-integral to membrane-manual cur.-GO:0016021][Molecular_function-substrate-specific transmembrane transporter activity-manual cur.-GO:0022891][Molecular_function-transmembrane transporter activity-manual cur.…
WBGene00012322	W07A12.4	2.18959	7.59312e-06	0.000135271	serine/threonine kinase		[Molecular_function-protein binding-automatic cur.-GO:0005515]
WBGene00012251	clec-49	2.18836	0.00128815	0.0126115	Lectin C-type domain short and long forms (2 domains)	clec-49 encodes a protein containing two calcium-dependent (C-type) lectin domains; by sequence analysis, CLEC-49 is predicted to be a secreted protein that binds carbohydrates; the Toxocara canis (canine roundworm) TES-32 protein, for which CLEC-49 is one of the most closely related C. elegans proteins, has been shown to reside in the parasite epicuticle and, in vitro, binds both galactose- and …	[Cellular_component-extracellular region-manual cur.-GO:0005576][Molecular_function-monosaccharide binding-manual cur.-GO:0048029][Molecular_function-binding-manual cur.-GO:0005488][Molecular_function-binding-automatic cur.-GO:0005488]
WBGene00001557	gcy-37	2.18093	1.21415e-05	0.000205437	guanylate cyclase	gcy-37 encodes a predicted soluble guanylyl cyclase that is expressed in four candidate sensory neurons connected to the pseudocoelom, URXL, URXR, AQR, and PQR; as loss of gcy-37 activity via RNA-mediated interference does not result in any abnormalities, the precise role of GCY-37 in C. elegans development and/or behavior is not yet known; GCY-37 expression in neurons connected to the pseudocoel…	[--manual cur.-GO:0035556][Biological_process-embryonic development ending in birth or egg hatching-manual cur.-GO:0009792][Biological_process-cyclic nucleotide biosynthetic process-manual cur.-GO:0009190][Biological_process-cGMP biosynthetic process-manual cur.-GO:0006182][Molecular_function-phosphorus-oxygen lyase activity-manual cur.-GO:0016849][Molecular_function-guanylate cyclase activity-ma…
WBGene00011833	T19B10.5	2.17962	0.000312633	0.00373064	PDZ domain (Also known as DHR or GLGF).	T19B10.5 encodes a protein with partial similarity to human PERIAXIN (PRX; OMIM:605725), which when mutated leads to Dejerine-Sottas neuropathy.	[Molecular_function-protein binding-automatic cur.-GO:0005515]
WBGene00018724	F53A9.1	2.1788	0.000344126	0.00404504
WBGene00006678	twk-25	2.17678	0.00534109	0.0401935	potassium channel protein		[Biological_process-potassium-manual cur.-GO:0071805][Cellular_component-membrane-manual cur.-GO:0016020][Cellular_component-integral to membrane-manual cur.-GO:0016021][Molecular_function-potassium channel activity-manual cur.-GO:0005267][Cellular_component-membrane-automatic cur.-GO:0016020][Molecular_function-potassium channel activity-automatic cur.-GO:0005267][Biological_process-potassium-au…
WBGene00009877	F49C12.7	2.17377	2.49963e-06	4.9123e-05
WBGene00012128	T28F3.1	2.17288	8.95671e-16	4.99933e-14	C2 domain	nra-1 encodes a putative calcium-dependent phospholipid binding protein of the copine family; nra-1 is required for sperm to normally migrate towards a PUFA-based signal exuded by oocytes; nra-1(RNAi) hermaphrodites are infertile, both through aberrant loss of their own sperm and through failure of males to effectively inseminate them.	[Biological_process-reproduction-manual cur.-GO:0000003][Biological_process-gonad development-manual cur.-GO:0008406][Molecular_function-protein binding-manual cur.-GO:0005515][Molecular_function-protein binding-automatic cur.-GO:0005515]
WBGene00014300	D2023.1	2.17264	0.000120352	0.00161951			[Biological_process-sensory perception of chemical stimulus-manual cur.-GO:0007606][Cellular_component-integral to membrane-manual cur.-GO:0016021][Molecular_function-heme binding-manual cur.-GO:0020037][Molecular_function-transmembrane receptor activity-manual cur.-GO:0004888][Molecular_function-transmembrane receptor activity-automatic cur.-GO:0004888][Cellular_component-integral to membrane-au…
WBGene00019472	cyp-35B1	2.17007	0.000361113	0.00423153	cytochrome P450		[Biological_process-lipid storage-manual cur.-GO:0019915][Biological_process-determination of adult life span-manual cur.-GO:0008340][Biological_process-oxidation reduction-manual cur.-GO:0055114][Molecular_function-iron ion binding-manual cur.-GO:0005506][Molecular_function-electron carrier activity-manual cur.-GO:0009055][Molecular_function-oxidoreductase activity, acting on paired donors, with…
WBGene00019388	K04F1.9	2.16185	0.000177498	0.00228267
WBGene00050904	Y70C5A.3	2.16165	1.33142e-06	2.73326e-05			[Molecular_function-protein binding-automatic cur.-GO:0005515]
WBGene00000786	cpr-6	2.16127	4.6142e-11	1.72038e-09			[Biological_process-proteolysis-manual cur.-GO:0006508][Cellular_component-lysosome-manual cur.-GO:0005764][Molecular_function-cysteine-type endopeptidase activity-manual cur.-GO:0004197][Molecular_function-cysteine-type peptidase activity-manual cur.-GO:0008234][Molecular_function-cysteine-type peptidase activity-automatic cur.-GO:0008234][Biological_process-proteolysis-automatic cur.-GO:0006508…
WBGene00022181	Y71H2AM.16	2.1541	0.0048053	0.0369424			[Molecular_function-acid phosphatase activity-automatic cur.-GO:0003993]
WBGene00000788	cpz-1	2.15214	9.99433e-11	3.57786e-09	cysteine proteinase	cpz-1 encodes a homolog of cathepsin z-like cysteine protease cyclically expressed in hypodermal cells throughout development (along with adult gonad and pharynx) and required for normal molting; CPZ-1 protein is present in cuticle regions shortly before their degradation during ecydsis, and this expression pattern is conserved in Onchocerca volvulus; cpz-1(ok497) and cpz-1(RNAi) worms have defec…	[Biological_process-embryonic development ending in birth or egg hatching-manual cur.-GO:0009792][Biological_process-nematode larval development-manual cur.-GO:0002119][Biological_process-growth-manual cur.-GO:0040007][Biological_process-molting cycle, collagen and cuticulin-based cuticle-manual cur.-GO:0018996][Biological_process-body morphogenesis-manual cur.-GO:0010171][Biological_process-prot…
WBGene00011718	T11G6.3	2.15191	2.37054e-08	6.55758e-07	bacterial regulatory protein UHPC like		[Cellular_component-integral to membrane-automatic cur.-GO:0016021][Biological_process-transmembrane transport-automatic cur.-GO:0055085]
WBGene00015948	C18A11.2	2.14589	0.00643559	0.0466796
WBGene00003099	lys-10	2.14365	0.00283799	0.0241508
WBGene00012252	W04E12.7	2.1434	0.000152118	0.00198882
WBGene00001392	far-8	2.14181	0.000384238	0.00446369			[Molecular_function-lipid binding-manual cur.-GO:0008289][Molecular_function-lipid binding-automatic cur.-GO:0008289]
WBGene00003939	pax-3	2.1407	0.00558274	0.0415152	Paired box' domain, homeobox protein (paired subfamily) pax-3 encodes a divergent paired-like homeodomain protein that does not belong to the Q50, K50, or S50 classes; PAX-3 is required for locomotion and vulval development; pax-3(RNAi) animals have consistent Pvl and Unc phenotypes (as well as less consistent Bmd, Rup, and Stp phenotypes). [Biological_process-hemidesmosome assembly-manual cur.-G…
WBGene00009724	F45D3.4	2.13954	1.32813e-13	6.27981e-12
WBGene00018061	F35F10.12	2.13515	0.000220692	0.00274823
WBGene00000557	cnc-3	2.12964	0.00217613	0.0193929		cnc-3 encodes one of eleven C. elegans caenacin peptides; CNC-3 is predicted to be a secreted protein that, based upon similarity to CNC-2, -4, and -6, may function as an antimicrobial peptide in the innate immune response.	[Cellular_component-integral to membrane-manual cur.-GO:0016021]
WBGene00003055	lon-1	2.12256	2.63137e-09	8.23273e-08		The lon-1 gene encodes a protein belonging to the PR-protein superfamily that is a target of DBL-1 (TGF-beta) signaling, and that regulates polyploidization and body length.	[Biological_process-negative regulation of multicellular organism growth-manual cur.-GO:0040015][Biological_process-positive regulation of growth rate-manual cur.-GO:0040010][Biological_process-reproduction-manual cur.-GO:0000003][Biological_process-transforming growth factor beta receptor signaling pathway-manual cur.-GO:0007179][Biological_process-negative regulation of DNA endoreduplication-ma…
WBGene00009146	F26C11.1	2.09856	0.000864711	0.00901306			[Molecular_function-acid phosphatase activity-automatic cur.-GO:0003993]
WBGene00017936	F30B5.7	2.09449	4.72801e-05	0.000701247			[Cellular_component-membrane-automatic cur.-GO:0016020][Biological_process-metal ion transport-automatic cur.-GO:0030001][Molecular_function-metal ion transmembrane transporter activity-automatic cur.-GO:0046873][Biological_process-transmembrane transport-automatic cur.-GO:0055085]
WBGene00020007	R11F4.1	2.09189	1.05166e-13	5.03571e-12	Glycerol kinase	The R11F4.1 gene encodes a homolog of human glycerol kinase (GK), which when mutated leads to hyperglycerolemia (glycerol kinase deficiency; OMIM:307030).	[Molecular_function-glycerol kinase activity-automatic cur.-GO:0004370][Molecular_function-phosphotransferase activity, alcohol group as acceptor-automatic cur.-GO:0016773][Biological_process-glycerol-3-phosphate metabolic process-automatic cur.-GO:0006072][Biological_process-carbohydrate metabolic process-automatic cur.-GO:0005975]
WBGene00012404	Y6G8.2	2.08056	3.42078e-05	0.00052426			[Molecular_function-protein binding-manual cur.-GO:0005515][Molecular_function-protein binding-automatic cur.-GO:0005515]
WBGene00016193	C28H8.2	2.07652	0.0029224	0.0247348
WBGene00006614	trp-1	2.07468	2.37949e-11	9.14285e-10	Transient-receptor-potential (trp) protein	trp-1 encodes a predicted transmembrane protein with similarity to transient receptor potential (TRP) ion channels; a TRP-1::GFP reporter fusion is expressed in motor neurons, interneurons, vulval and intestinal muscles, and the BAG sensory neuron; as loss of trp-1 activity via deletion mutation or large-scale RNAi results in no obvious defects, the precise role of trp-1 in C. elegans development…	[Biological_process-calcium ion transmembrane transport-manual cur.-GO:0070588][Biological_process-ion transport-manual cur.-GO:0006811][Biological_process-transmembrane transport-manual cur.-GO:0055085][Cellular_component-membrane-manual cur.-GO:0016020][Cellular_component-integral to membrane-manual cur.-GO:0016021][Molecular_function-calcium channel activity-manual cur.-GO:0005262][Molecular_f…
WBGene00013658	Y105C5B.19	2.0692	0.00579422	0.0428177			[Molecular_function-structural molecule activity-automatic cur.-GO:0005198]
WBGene00008953	F19C6.4	2.06588	0.0028295	0.0241108		F19C6.4 encodes a neprilysin; neprilysins are thermolysin-like zinc metallopeptidases, found on the outer surface of animal cells, that negatively regulate small signalling peptides (e.g., enkephalin, tachykinin, insulin, and natriuretic peptides) by cleaving them; F19C6.4 has no clear orthologs in other organisms.	[Biological_process-proteolysis-manual cur.-GO:0006508][Molecular_function-metalloendopeptidase activity-manual cur.-GO:0004222][Molecular_function-metalloendopeptidase activity-automatic cur.-GO:0004222][Biological_process-proteolysis-automatic cur.-GO:0006508]
WBGene00020883	fbxa-64	2.06332	0.000972266	0.0099689		This gene encodes a protein containing an F-box, a motif predicted to mediate protein-protein interactions either with homologs of yeast Skp-1p or with other proteins; this gene's encoded protein also contains an FTH/DUF38 motif, which may also mediate protein-protein interaction.	[Molecular_function-protein binding-manual cur.-GO:0005515][Molecular_function-protein binding-automatic cur.-GO:0005515]
	C15A11.7	2.06244	1.786e-07	4.35332e-06
WBGene00018688	F52D2.6	2.06039	0.00491079	0.037623
WBGene00019844	abts-4	2.05779	2.05853e-05	0.000331649	anion exchange protein	abts-4 encodes an anion transporter; ABTS-4::GFP fusion proteins are expressed solely in the intestine, with highest levels seen in the most anterior and posterior gut cells and subcellular localization restricted to the basolateral membrane.	[Biological_process-anion transport-manual cur.-GO:0006820][Cellular_component-basolateral plasma membrane-manual cur.-GO:0016323][Cellular_component-membrane-manual cur.-GO:0016020][Cellular_component-integral to membrane-manual cur.-GO:0016021][Molecular_function-inorganic anion exchanger activity-manual cur.-GO:0005452][Molecular_function-anion transmembrane transporter activity-manual cur.-GO…
WBGene00013516	Y73F4A.3	2.05744	7.48027e-05	0.00106028
WBGene00008567	F08A8.4	2.05601	2.12497e-09	6.73777e-08	ACYL-COENZYME A OXIDASE, PEROXISOMAL (EC 1.3.3.6) (PALMITOYL-COA OXIDASE) (AOX)		[Molecular_function-FAD binding-automatic cur.-GO:0050660][Cellular_component-peroxisome-automatic cur.-GO:0005777][Biological_process-oxidation reduction-automatic cur.-GO:0055114][Biological_process-fatty acid beta-oxidation-automatic cur.-GO:0006635][Molecular_function-acyl-CoA oxidase activity-automatic cur.-GO:0003997][Biological_process-fatty acid metabolic process-automatic cur.-GO:0006631…
WBGene00021529	Y41G9A.5	2.05549	5.92579e-07	1.29995e-05
WBGene00044469	clec-173	2.05493	1.50149e-05	0.000249358			[Molecular_function-binding-manual cur.-GO:0005488][Molecular_function-binding-automatic cur.-GO:0005488]
WBGene00013869	ZC373.4	2.05492	3.01379e-07	7.034e-06	calcium/calmodulin dependent protein kinase		[Molecular_function-ATP binding-automatic cur.-GO:0005524][Molecular_function-protein tyrosine kinase activity-automatic cur.-GO:0004713][Molecular_function-protein kinase activity-automatic cur.-GO:0004672][Biological_process-protein amino acid phosphorylation-automatic cur.-GO:0006468][Molecular_function-protein serine/threonine kinase activity-automatic cur.-GO:0004674]
WBGene00018459	F45D11.14	2.0517	1e-09	3.21525e-08
WBGene00012216	W02D9.10	2.04934	3.53623e-09	1.08127e-07
WBGene00003395	mom-2	2.04675	0.00118818	0.0118292	WNT family protein	mom-2 encodes a member of the Wnt family of secreted signaling glycoproteins that is required for induction of endodermal (gut) tissue in the 4-cell stage embryo; MOM-2, required in the inducing blastomere (P2) at the 4-cell stage, may be the ligand for MOM-5, a Frizzled homolog, thought to act in the receiving blastomere (EMS); MOM-2 genetically interacts in the same pathway as KIN-19, but paral…	[Biological_process-endodermal cell fate specification-manual cur.-GO:0001714][Biological_process-Wnt receptor signaling pathway-manual cur.-GO:0016055][Biological_process-establishment of mitotic spindle orientation-manual cur.-GO:0000132][Biological_process-establishment of cell polarity-manual cur.-GO:0030010][Biological_process-embryonic morphogenesis-manual cur.-GO:0048598][Biological_proces…
WBGene00008221	nhr-168	2.04476	0.00603564	0.0441693	Ligand-binding domain of nuclear hormone receptors, Zinc finger, C4 type (two domains) (2 domains)		[Biological_process-regulation of transcription, DNA-dependent-manual cur.-GO:0006355][Biological_process-steroid hormone mediated signaling-manual cur.-GO:0043401][Cellular_component-nucleus-manual cur.-GO:0005634][Molecular_function-transcription factor activity-manual cur.-GO:0003700][Molecular_function-steroid hormone receptor activity-manual cur.-GO:0003707][Molecular_function-zinc ion bindi…
WBGene00010336	F59F4.1	2.03995	1.10083e-06	2.29484e-05	acyl-CoA oxidase I		[Molecular_function-FAD binding-automatic cur.-GO:0050660][Cellular_component-peroxisome-automatic cur.-GO:0005777][Biological_process-oxidation reduction-automatic cur.-GO:0055114][Biological_process-fatty acid beta-oxidation-automatic cur.-GO:0006635][Molecular_function-acyl-CoA oxidase activity-automatic cur.-GO:0003997][Biological_process-fatty acid metabolic process-automatic cur.-GO:0006631…
WBGene00016201	C28H8.11	2.03669	8.09592e-13	3.58539e-11	tryptophan 2,3-dioxygenase		[Biological_process-positive regulation of growth rate-manual cur.-GO:0040010][Biological_process-tryptophan catabolic process to kynurenine-manual cur.-GO:0019441][Biological_process-oxidation reduction-manual cur.-GO:0055114][Molecular_function-tryptophan 2,3-dioxygenase activity-manual cur.-GO:0004833][Molecular_function-iron ion binding-manual cur.-GO:0005506][Molecular_function-oxidoreductas…
	GARS/AIRS/GART	2.03406	3.37207e-05	0.00051848
WBGene00017355	F10E9.3	2.03089	0.000169581	0.00219493
WBGene00003605	nhr-6	2.02697	4.18777e-10	1.43387e-08	Zinc finger, C4 type (two domains) ; Ligand-binding domain of nuclear hormone receptors	nhr-6 encodes a nuclear receptor of the NR4A subfamily that is orthologous to the mammalian NGFI-B receptors and the Drosophila HR38 nuclear receptor (DHR38) that has been implicated in molting and metamorphosis; nhr-6 activity is required for spermatheca development and thus, for regulation of ovulation and fertilization; a GST-NHR-6 fusion protein can bind the canonical vertebrate NR4A binding …	[Biological_process-regulation of ovulation-manual cur.-GO:0060278][Biological_process-positive regulation of transcription from RNA polymerase II promoter-manual cur.-GO:0045944][Biological_process-spermathecum morphogenesis-manual cur.-GO:0035211][Biological_process-embryonic development ending in birth or egg hatching-manual cur.-GO:0009792][Biological_process-gonad development-manual cur.-GO:…
WBGene00007480	C09F9.3	2.02542	2.33229e-06	4.60743e-05	Ank repeat		[Biological_process-glutamine metabolic process-manual cur.-GO:0006541][Molecular_function-protein binding-manual cur.-GO:0005515][Molecular_function-glutaminase activity-manual cur.-GO:0004359][Biological_process-glutamine metabolic process-automatic cur.-GO:0006541][Molecular_function-protein binding-automatic cur.-GO:0005515][Molecular_function-glutaminase activity-automatic cur.-GO:0004359]
WBGene00007393	fbxa-157	2.01937	0.000322263	0.003831		This gene encodes a protein containing an F-box, a motif predicted to mediate protein-protein interactions either with homologs of yeast Skp-1p or with other proteins; this gene's encoded protein also contains an FTH/DUF38 motif, which may also mediate protein-protein interaction.	[Molecular_function-protein binding-manual cur.-GO:0005515][Molecular_function-protein binding-automatic cur.-GO:0005515]
WBGene00008359	nspc-17	2.01365	0.000231014	0.0028579
WBGene00019937	R07E4.3	2.01355	2.06607e-07	4.9781e-06			[Molecular_function-ubiquinol-cytochrome-c reductase activity-automatic cur.-GO:0008121]
WBGene00045249	T07A9.15	2.0132	0.00213777	0.0191234
WBGene00018682	F52D1.1	2.01214	6.44211e-08	1.70938e-06	acid alpha-glucosidase		[Molecular_function-hydrolase activity, hydrolyzing O-glycosyl compounds-automatic cur.-GO:0004553][Biological_process-carbohydrate metabolic process-automatic cur.-GO:0005975]
WBGene00013643	Y105C5A.24	2.01186	0.00197564	0.0179108			[Molecular_function-ATP binding-automatic cur.-GO:0005524][Molecular_function-protein tyrosine kinase activity-automatic cur.-GO:0004713][Molecular_function-protein kinase activity-automatic cur.-GO:0004672][Biological_process-protein amino acid phosphorylation-automatic cur.-GO:0006468]
WBGene00004045	phospholipase	2.01151	1.37433e-09	4.41707e-08	phospholipase C		[--manual cur.-GO:0035556][Biological_process-pronuclear migration-manual cur.-GO:0035046][Biological_process-lipid metabolic process-manual cur.-GO:0006629][Biological_process-signal transduction-manual cur.-GO:0007165][Cellular_component-integral to membrane-manual cur.-GO:0016021][Molecular_function-protein binding-manual cur.-GO:0005515][Molecular_function-phospholipase C activity-manual cur.…
WBGene00020307	T07D3.4	2.00747	4.988e-06	9.19872e-05		T07D3.4 is orthologous to the human gene FUKUTIN (FCMD; OMIM:253800), which when mutated leads to disease.
WBGene00001390	far-6	2.00543	0.000435305	0.00498027			[Molecular_function-lipid binding-manual cur.-GO:0008289][Molecular_function-lipid binding-automatic cur.-GO:0008289]
WBGene00022816	fbn-1	2.00258	1e-09	3.39293e-08		fbn-1 encodes a protein homologous to the human extracellular matrix protein fibrillin-1 (FBN1) which when mutated leads to Marfan syndrome (OMIM:154700), a connective tissue disorder; in C. elegans, fbn-1 activity is required for completion of molting, particularly the L3/L4 or L4/Adult molts.	[Biological_process-locomotion-manual cur.-GO:0040011][Biological_process-nematode larval development-manual cur.-GO:0002119][Biological_process-molting cycle, collagen and cuticulin-based cuticle-manual cur.-GO:0018996][Biological_process-reproduction-manual cur.-GO:0000003][Biological_process-positive regulation of growth rate-manual cur.-GO:0040010][Biological_process-proteolysis-manual cur.-G…
WBGene00006580	tlp-1	1.99998	4e-09	1.21473e-07		The tlp-1 gene encodes a C2H2-type zinc finger of the Sp-1-like protein family, which is required for normal asymmetry in the divisions of the T.p and T.ap cells; such asymmetry, in turn, is required for normal, rounded tail morphology in adult males.
WBGene00022457	Y110A7A.7	1.99994	0.0017868	0.0165244			[Molecular_function-triacylglycerol lipase activity-automatic cur.-GO:0004806][Molecular_function-zinc ion binding-automatic cur.-GO:0008270][Molecular_function-metallocarboxypeptidase activity-automatic cur.-GO:0004181][Biological_process-secretion by cell-automatic cur.-GO:0032940][Biological_process-proteolysis-automatic cur.-GO:0006508][Biological_process-lipid metabolic process-automatic cur…
WBGene00000779	cpn-3	1.99934	4.26269e-12	1.7991e-10	calponin	cpn-3 encodes a calponin homolog, most closely related to its paralog CPN-4 in C. elegans; CPN-3 is more similar to the calponin paralogs transgelin (SM22 alpha) or neuronal protein NP25 than to calponin per se.	[Biological_process-nematode larval development-manual cur.-GO:0002119][Biological_process-growth-manual cur.-GO:0040007][Biological_process-embryonic development ending in birth or egg hatching-manual cur.-GO:0009792][Molecular_function-protein binding-manual cur.-GO:0005515][Biological_process-embryonic development ending in birth or egg hatching-automatic cur.-GO:0009792][Molecular_function-pr…
WBGene00015298	C01F1.3	1.99892	5.44369e-06	9.93236e-05			[Biological_process-oviposition-manual cur.-GO:0018991][Biological_process-nematode larval development-manual cur.-GO:0002119][Biological_process-growth-manual cur.-GO:0040007][Biological_process-locomotion-manual cur.-GO:0040011][Biological_process-cellular metabolic process-manual cur.-GO:0044237][Biological_process-steroid biosynthetic process-manual cur.-GO:0006694][Biological_process-oxidati…
WBGene00000673	col-98	1.99617	1.50518e-12	6.51301e-11	collagen		[Biological_process-locomotion-manual cur.-GO:0040011][Biological_process-body morphogenesis-manual cur.-GO:0010171][Cellular_component-integral to membrane-manual cur.-GO:0016021][Molecular_function-structural constituent of cuticle-manual cur.-GO:0042302][Molecular_function-structural constituent of cuticle-automatic cur.-GO:0042302][Biological_process-locomotion-automatic cur.-GO:0040011][Biol…
WBGene00019619	K10C2.3	1.99549	7.42197e-11	2.72949e-09	aspartyl protease		[Molecular_function-aspartic-type endopeptidase activity-automatic cur.-GO:0004190][Biological_process-proteolysis-automatic cur.-GO:0006508]
WBGene00008987	F20G2.3	1.99298	0.000613486	0.00673691
WBGene00000656	col-80	1.98977	1.71717e-08	4.79943e-07	collagen		[Biological_process-collagen and cuticulin-based cuticle development-manual cur.-GO:0040002][Cellular_component-integral to membrane-manual cur.-GO:0016021][Molecular_function-structural constituent of cuticle-manual cur.-GO:0042302][Molecular_function-structural constituent of cuticle-automatic cur.-GO:0042302]
WBGene00000392	cdd-2	1.98505	0.00632243	0.0460004	cytidine deaminase	A functional cytidine deaminase that affects morphology of embryos; it is expressed at all life cycle stages.	[Biological_process-embryonic development-manual cur.-GO:0009790][Biological_process-RNA modification-manual cur.-GO:0009451][Biological_process-deoxycytidine catabolic process-manual cur.-GO:0006217][Biological_process-cytidine deamination-manual cur.-GO:0009972][Cellular_component-cell-manual cur.-GO:0005623][Molecular_function-cytidine deaminase activity-manual cur.-GO:0004126][Molecular_funct…
WBGene00021943	Y55F3BR.6	1.98455	8.86204e-07	1.87015e-05
WBGene00008420	D2030.11	1.9752	0.00544196	0.0408061			[Biological_process-regulation of transcription from RNA polymerase II promoter-automatic cur.-GO:0006357][Cellular_component-Elongator holoenzyme complex-automatic cur.-GO:0033588]
	Y65B4BL.1	1.971	1.04065e-07	2.64594e-06
WBGene00011930	T22G5.3	1.97086	0.00499386	0.0381588		This gene encodes a protein containing an F-box, a motif predicted to mediate protein-protein interactions either with homologs of yeast Skp-1p or with other proteins.
WBGene00016535	C39D10.8	1.97065	0.00615502	0.0449209
WBGene00004999	spp-14	1.96689	2.13337e-11	8.24757e-10
WBGene00013263	Y57A10A.23	1.96247	5.36569e-07	1.18535e-05
WBGene00045246	C29E4.15	1.95338	0.00511208	0.0387951
	F45E1.3	1.95249	3.91182e-06	7.35797e-05
WBGene00002827	let-653	1.94912	2.02764e-06	4.04799e-05	LET-653 mucin like protein	let-653 encodes a mucin-like protein similar to the highly glycosylated mucins secreted by the apical surface of epithelia and believed to provide a protective barrier to exposed cellular surfaces; LET-653 is required for viability, locomotion, and for maintaining the tubular epithelial structure of the excretory cell canals.	[Biological_process-epithelial cell development-manual cur.-GO:0002064][Biological_process-regulation of tube size-manual cur.-GO:0035150][Biological_process-reproduction-manual cur.-GO:0000003][Biological_process-determination of adult life span-manual cur.-GO:0008340][Biological_process-locomotion-manual cur.-GO:0040011][Biological_process-morphogenesis of an epithelium-manual cur.-GO:0002009][…
WBGene00003633	nhr-43	1.94794	0.00320457	0.0265618	Zinc finger, C4 type (two domains)	nhr-43 is predicted to encode a nuclear hormone receptor (NHR); the primary sequence of nhr-43 reveals that it has a leucine instead of a methionine that is conserved within the NHR superfamily at the carboxyl boundary of the DNA-binding domain.	[Biological_process-regulation of transcription, DNA-dependent-manual cur.-GO:0006355][Biological_process-steroid hormone mediated signaling-manual cur.-GO:0043401][Cellular_component-nucleus-manual cur.-GO:0005634][Molecular_function-transcription factor activity-manual cur.-GO:0003700][Molecular_function-steroid hormone receptor activity-manual cur.-GO:0003707][Molecular_function-zinc ion bindi…
WBGene00008720	F12F6.1	1.94532	7.05882e-07	1.53424e-05
WBGene00012326	W07E11.1	1.94115	9.04807e-10	2.97907e-08	glutamate synthase		[Molecular_function-iron ion binding-automatic cur.-GO:0005506][Molecular_function-FAD binding-automatic cur.-GO:0050660][Biological_process-glutamate biosynthetic process-automatic cur.-GO:0006537][Molecular_function-oxidoreductase activity, acting on the CH-NH2 group of donors, NAD or NADP as acceptor-automatic cur.-GO:0016639][Biological_process-oxidation reduction-automatic cur.-GO:0055114][B…
WBGene00018731	F53A9.8	1.93916	6.57461e-10	2.2e-08
WBGene00015116	B0286.3	1.92844	2.56633e-06	5.01362e-05	saicar synthetase/air carboxlyase		[Biological_process-'de novo' IMP biosynthetic process-automatic cur.-GO:0006189][Molecular_function-phosphoribosylaminoimidazolesuccinocarboxamide synthase activity-automatic cur.-GO:0004639][Biological_process-purine nucleotide biosynthetic process-automatic cur.-GO:0006164][Molecular_function-5-(carboxyamino)imidazole ribonucleotide mutase activity-automatic cur.-GO:0034023]
WBGene00013418	Y65A5A.1	1.92749	0.000635863	0.00693021
WBGene00018418	F44E2.4	1.91761	8.39454e-09	2.45537e-07			[Molecular_function-protein binding-automatic cur.-GO:0005515]
WBGene00009745	F45H11.5	1.9161	0.00236517	0.0208024
WBGene00013325	Y57G11C.36	1.91604	0.000863811	0.00900866			[Molecular_function-RNA binding-automatic cur.-GO:0003723]
WBGene00011733	T12D8.5	1.91586	0.000443482	0.00505848
WBGene00010951	M199.2	1.91448	0.00426077	0.0334097	MSP (Major sperm protein) domain.		[Molecular_function-structural molecule activity-automatic cur.-GO:0005198]
WBGene00008810	cyp-13A12	1.91264	7.23422e-05	0.00102927	cytochrome P450	cyp-13A12 encodes one of ~80 C. elegans cytochrome P450s: membrane-associated, heme-containing NADPH-dependent monooxygenases that catalyze the oxidative metabolism of a variety of exogenous compounds and endogenous substrates.	[Biological_process-oxidation reduction-manual cur.-GO:0055114][Cellular_component-integral to membrane-manual cur.-GO:0016021][Molecular_function-iron ion binding-manual cur.-GO:0005506][Molecular_function-electron carrier activity-manual cur.-GO:0009055][Molecular_function-oxidoreductase activity, acting on paired donors, with incorporation or reduction of molecular oxygen-manual cur.-GO:001670…
WBGene00011206	R10E4.11	1.91249	0.00312013	0.0260002	Zinc finger, C2H2 type		[Cellular_component-intracellular-manual cur.-GO:0005622][Molecular_function-zinc ion binding-manual cur.-GO:0008270][Molecular_function-zinc ion binding-automatic cur.-GO:0008270][Cellular_component-intracellular-automatic cur.-GO:0005622]
WBGene00001385	far-1	1.9084	6.99301e-12	2.88057e-10	O. volvulus 20Kd antigenic peptide	far-1 encodes a fatty acid/retinol binding protein; expressed throughout development with highest expression levels in L3 stage larvae and in adult males.	[Biological_process-body morphogenesis-manual cur.-GO:0010171][Biological_process-body morphogenesis-automatic cur.-GO:0010171]
WBGene00016671	C45G7.4	1.9051	0.00438549	0.034217	zinc finger protein		[Molecular_function-protein binding-automatic cur.-GO:0005515][Molecular_function-zinc ion binding-automatic cur.-GO:0008270]
WBGene00019311	K02E7.6	1.90312	1.81496e-05	0.000294168
WBGene00000399	cdh-7	1.89954	0.00504841	0.03842	Cadherin (3 domains)	cdh-7 encodes a protein that contains a cadherin domain.	[Biological_process-homophilic cell adhesion-manual cur.-GO:0007156][Biological_process-cell adhesion-manual cur.-GO:0007155][Cellular_component-membrane-manual cur.-GO:0016020][Cellular_component-plasma membrane-manual cur.-GO:0005886][Cellular_component-integral to membrane-manual cur.-GO:0016021][Molecular_function-calcium ion binding-manual cur.-GO:0005509][Cellular_component-membrane-automat…
WBGene00008963	F19H8.2	1.89907	9.47716e-07	1.98883e-05
WBGene00008053	cdc-48.2	1.89902	1.15874e-07	2.91867e-06	P97 protein	cdc-48.2 encodes a AAA (ATPase associated with various cellular activities) ATPase that is one of two C. elegans p97/VCP/CDC48 homologs; cdc-48.2 acts redundantly with cdc-48.1 in endoplasmic reticulum-associated protein degradation (ERAD); in addition, cdc-48.1 and cdc-48.2 together provide an essential function during embryonic development; CDC-48.2 exhibits ATPase activity when expressed in vi…	[Biological_process-ER-associated-manual cur.-GO:0071712][Biological_process-embryonic development ending in birth or egg hatching-manual cur.-GO:0009792][Biological_process-ATP catabolic process-manual cur.-GO:0006200][Biological_process-meiosis-manual cur.-GO:0007126][Biological_process-cytokinesis-manual cur.-GO:0000910][Biological_process-cell division-manual cur.-GO:0051301][Biological_proce…
WBGene00004987	spp-2	1.8981	0.000195219	0.00247846		spp-2 is orthologous to the human gene INTERFERON GAMMA RECEPTOR 2 (INTERFERON GAMMA TRANSDUCER 1) (IFNGR2; OMIM:147569), which when mutated leads to disease.
WBGene00000881	cyn-5	1.89724	2.88555e-09	9e-08	cyclophillin	cyn-5 encodes a cyclophilin that is functional in vitro and is predicted to be a secreted protein that is structurally most similar to human cyclophilin B; expressed in the intestine.	[Biological_process-protein peptidyl-prolyl isomerization-manual cur.-GO:0000413][Biological_process-protein folding-manual cur.-GO:0006457][Cellular_component-cytoplasm-manual cur.-GO:0005737][Molecular_function-peptidyl-prolyl cis-trans isomerase activity-manual cur.-GO:0003755][Molecular_function-peptidyl-prolyl cis-trans isomerase activity-automatic cur.-GO:0003755][Biological_process-protein…
WBGene00044630	bus-17	1.89709	0.00703443	0.050061		bus-17 encodes a putative GT13 glycosyltransferase whose homologs include human B3GALT2 (OMIM:603018) and C. elegans BRE-5; BUS-17 is required for bacterial infection, as well as for cuticle integrity, long-term survival, and traction during movement; specifically, bus-17 is needed both for colonization by Microbacterium nematophilum (and the tail-swelling response to M. nematophilum infection) a…	[Biological_process-protein amino acid glycosylation-manual cur.-GO:0006486][Cellular_component-membrane-manual cur.-GO:0016020][Cellular_component-integral to membrane-manual cur.-GO:0016021][Molecular_function-galactosyltransferase activity-manual cur.-GO:0008378][Cellular_component-membrane-automatic cur.-GO:0016020][Biological_process-protein amino acid glycosylation-automatic cur.-GO:0006486…
WBGene00003758	nlp-20	1.89619	1.17593e-08	3.36647e-07		nlp-20 encodes a predicted neuropeptide of the FAFA family; expressed in pharyngeal neurons.	[Biological_process-embryonic development ending in birth or egg hatching-manual cur.-GO:0009792][Cellular_component-integral to membrane-manual cur.-GO:0016021][Biological_process-embryonic development ending in birth or egg hatching-automatic cur.-GO:0009792]
WBGene00003914	pam-1	1.89613	7.76283e-09	2.28121e-07		pam-1 encodes a metalloprotease that is the C. elegans puromycin-sensitive aminopeptidase (PSA) ortholog; in the one-cell embryo, PAM-1 is required for timely exit from meiosis II proper centrosome positioning, proper localization of polarity and cell fate determinants, and formation of the anteroposterior axis; genetic studies indicate that cyb-3, which encodes a B-type cyclin, is required for p…	[Biological_process-embryonic development ending in birth or egg hatching-manual cur.-GO:0009792][Biological_process-proteolysis-manual cur.-GO:0006508][Cellular_component-cytoplasm-manual cur.-GO:0005737][Molecular_function-metallopeptidase activity-manual cur.-GO:0008237][Molecular_function-zinc ion binding-manual cur.-GO:0008270][Biological_process-embryonic development ending in birth or egg …
WBGene00001430	fkb-5	1.88882	0.000124677	0.00167057	peptidyl prolyl cis-trans isomerase	fkb-5 encodes a peptidyl-prolyl cis-trans isomerase (PPIase) that is one of eight FK506 binding proteins encoded by the C. elegans genome; although fkb-5 single mutants show no obvious defects, animals doubly and triply mutant for fkb-5 and other FKB secretory pathway mutants display synthetic, cold-sensitive body morphology and molting defects as well as L1 larval lethality; an fkb-5::lacZ repor…	[Biological_process-protein folding-manual cur.-GO:0006457][Biological_process-protein folding-automatic cur.-GO:0006457]
WBGene00006331	tag-310	1.88494	1.1602e-10	4.13767e-09	RNA or single stranded DNA binding protein;RNA recognition motif. (aka RRM, RBD, or RNP domain) (2 domains)	sup-26 encodes an RRM domain-containing protein; SUP-26 functions in somatic sex determination via negative regulation of tra-2 translation; SUP-26 binds the tra-2 28-nucleotide repeat element known as the TRA-2/GLI element (TGE), which is located in tra-2 3&#8242;untranslated region (UTR); SUP-26 physically interacts with the poly(A)-binding protein PAB-1, suggesting that it may control tra-2 tr…	[Biological_process-negative regulation of translation-manual cur.-GO:0017148][Biological_process-locomotion-manual cur.-GO:0040011][Biological_process-embryonic development ending in birth or egg hatching-manual cur.-GO:0009792][Biological_process-positive regulation of growth rate-manual cur.-GO:0040010][Cellular_component-cytoplasm-manual cur.-GO:0005737][Molecular_function-mRNA 3'-UTR binding…
WBGene00012035	T26C5.5	1.88429	4.95979e-05	0.00073217			[Biological_process-embryonic development ending in birth or egg hatching-automatic cur.-GO:0009792]
WBGene00013035	Y49E10.16	1.88286	0.000770061	0.00816637			[Biological_process-lipid metabolic process-manual cur.-GO:0006629][Molecular_function-triacylglycerol lipase activity-manual cur.-GO:0004806][Molecular_function-triacylglycerol lipase activity-automatic cur.-GO:0004806][Biological_process-lipid metabolic process-automatic cur.-GO:0006629]
WBGene00015788	C15B12.8	1.8766	1.86548e-06	3.74406e-05			[Biological_process-oxidation reduction-automatic cur.-GO:0055114][Molecular_function-oxidoreductase activity-automatic cur.-GO:0016491]
WBGene00000677	col-103	1.87609	2.61688e-10	9.12569e-09			[Biological_process-locomotion-manual cur.-GO:0040011][Cellular_component-integral to membrane-manual cur.-GO:0016021][Molecular_function-structural constituent of cuticle-manual cur.-GO:0042302][Molecular_function-structural constituent of cuticle-automatic cur.-GO:0042302][Biological_process-locomotion-automatic cur.-GO:0040011]
WBGene00000917	Y48G1A.3	1.87351	0.000318801	0.00379495		daf-25 encodes an MYND domain-containing protein that is the C. elegans ortholog of mammalian Ankmy2; DAF-25 activity is required for proper regulation of dauer formation and recovery, as well as for chemotaxis, response to osmotic stress, and egg-laying; DAF-25 specifically regulates localization of the membrane-bound DAF-11 guanylyl cyclase to cilia and the daf-25 dauer phenotype is rescued by …	[Molecular_function-protein binding-automatic cur.-GO:0005515][Molecular_function-zinc ion binding-automatic cur.-GO:0008270]
WBGene00015400	cyp-35A2	1.87162	6.50429e-07	1.4219e-05	cytochrome P450	cyp-35A2 encodes one of over 80 C. elegans cytochrome P450s, NADPH-dependent monooxygenases that metabolize endogenous and exogenous compounds; RT-PCR experiments indicate that cyp-35A2 mRNA is upregulated in response to treatment with xenobiotics, such as PCBs (polychlorinated biphenyls) or PAHs (polycyclic aromatic hydrocarbons); loss of cyp-35A/C gene family activity in the presence of xenobio…	[Biological_process-response to xenobiotic stimulus-manual cur.-GO:0009410][Biological_process-oxidation reduction-manual cur.-GO:0055114][Molecular_function-iron ion binding-manual cur.-GO:0005506][Molecular_function-electron carrier activity-manual cur.-GO:0009055][Molecular_function-oxidoreductase activity, acting on paired donors, with incorporation or reduction of molecular oxygen-manual cur…
WBGene00008392	D1086.5	1.86993	8.954e-06	0.000155693
WBGene00007071	AC3.5	1.86939	3.59318e-08	9.79609e-07	glutamyl aminopeptidase		[Molecular_function-metallopeptidase activity-automatic cur.-GO:0008237][Biological_process-proteolysis-automatic cur.-GO:0006508][Molecular_function-zinc ion binding-automatic cur.-GO:0008270]
WBGene00021039	W05F2.7	1.86727	0.000117419	0.00158683
WBGene00007479	C09F9.2	1.86718	1.7325e-07	4.23933e-06
WBGene00044283	spp-22	1.86586	0.000581693	0.00642143
WBGene00009774	F46B6.9	1.86495	0.00169727	0.0158754			[Biological_process-embryonic development ending in birth or egg hatching-automatic cur.-GO:0009792]
WBGene00017660	F21C10.11	1.863	0.00398802	0.0317058
WBGene00005003	spp-18	1.86179	5.66284e-05	0.000829465
WBGene00022122	trap-1	1.86028	4.7428e-08	1.27461e-06			[Biological_process-embryonic development ending in birth or egg hatching-manual cur.-GO:0009792][Cellular_component-integral to membrane-manual cur.-GO:0016021][Biological_process-embryonic development ending in birth or egg hatching-automatic cur.-GO:0009792]
WBGene00012615	dct-16	1.85973	2.41348e-07	5.76363e-06
WBGene00008761	F13E9.12	1.85555	0.00237212	0.0208344
WBGene00022010	Y59H11AR.2	1.85085	5.89264e-09	1.75348e-07			[Biological_process-metabolic process-manual cur.-GO:0008152][Biological_process-cation transport-manual cur.-GO:0006812][Biological_process-ATP biosynthetic process-manual cur.-GO:0006754][Cellular_component-membrane-manual cur.-GO:0016020][Cellular_component-integral to membrane-manual cur.-GO:0016021][Molecular_function-hydrolase activity-manual cur.-GO:0016787][Molecular_function-ATP binding-…
WBGene00000395	cdh-3	1.85029	2.43142e-07	5.79182e-06	fat tumor suppressor	cdh-3 encodes a member of the cadherin superfamily that affects morphogenesis of tail epithelia and excretory function; expressed predominantly in developing epithelial cells, and also expressed in the AC, excretory cell, various neurons, and vulval cells during different stages of development.	[Biological_process-tail tip morphogenesis-manual cur.-GO:0045138][Biological_process-morphogenesis of embryonic epithelium-manual cur.-GO:0016331][Biological_process-homophilic cell adhesion-manual cur.-GO:0007156][Biological_process-cell adhesion-manual cur.-GO:0007155][Cellular_component-plasma membrane-manual cur.-GO:0005886][Cellular_component-cytoplasm-manual cur.-GO:0005737][Cellular_compo…
WBGene00003779	nob-1	1.84965	1.52012e-05	0.000251788	Homeobox domain	The nob-1 gene encodes one of three C. elegans posterior group homeodomain transcription factors orthologous to Drosophila Abd-B and the vertebrate Hox9-13 proteins; NOB-1, along with an additional posterior Hox ortholog, PHP-3, is required during embryogenesis for proper fate specification and morphogenesis of cells in the posterior region.	[Biological_process-embryonic body morphogenesis-manual cur.-GO:0010172][Biological_process-tail tip morphogenesis-manual cur.-GO:0045138][Biological_process-embryonic pattern specification-manual cur.-GO:0009880][Biological_process-anterior/posterior pattern formation-manual cur.-GO:0009952][Biological_process-embryonic development ending in birth or egg hatching-manual cur.-GO:0009792][Biologic…
WBGene00002259	lbp-7	1.84687	1.24372e-05	0.000209687	fatty-acid binding protein	lbp-7 encodes a predicted intracellular fatty acid binding protein (iFABP) that is most similar to the vertebrate muscle and heart FABPs; by homology, LBP-7 is predicted to function as an intracellular transporter for small hydrophobic molecules such as lipids and steroid hormones; as loss of lbp-7 activity via large-scale RNAi screens does not result in any obvious abnormalities, the precise rol…	[Biological_process-determination of adult life span-manual cur.-GO:0008340][Biological_process-transport-manual cur.-GO:0006810][Molecular_function-transporter activity-manual cur.-GO:0005215][Molecular_function-lipid binding-manual cur.-GO:0008289][Biological_process-transport-automatic cur.-GO:0006810][Molecular_function-lipid binding-automatic cur.-GO:0008289][Molecular_function-transporter a…
WBGene00019105	F59D6.3	1.84666	2.79763e-06	5.43564e-05	aspartyl protease		[Molecular_function-aspartic-type endopeptidase activity-automatic cur.-GO:0004190][Biological_process-proteolysis-automatic cur.-GO:0006508]
WBGene00001090	drh-1	1.84537	0.000597041	0.0065678		drh-1 encodes a Dicer-related helicase that contains a DExD/H-box helicase domain; loss of drh-1 activity via RNAi suggests that drh-1 is required, perhaps redundantly with drh-2, for both germline and somatic RNA interference (RNAi); in addition, drh-1 is required, downstream of virus sensing and viral siRNA formation, for antiviral RNAi; DRH-1 interacts in vivo with RDE-4, a double-stranded RNA…	[Biological_process-RNA interference-manual cur.-GO:0016246][Molecular_function-protein binding-manual cur.-GO:0005515][Molecular_function-nucleic acid binding-manual cur.-GO:0003676][Molecular_function-helicase activity-manual cur.-GO:0004386][Molecular_function-ATP binding-manual cur.-GO:0005524][Molecular_function-DNA binding-manual cur.-GO:0003677][Molecular_function-hydrolase activity-manual…
WBGene00021420	trap-3	1.84423	4.7819e-07	1.06261e-05			[Biological_process-cotranslational protein targeting to membrane-manual cur.-GO:0006613][Cellular_component-translocon complex-manual cur.-GO:0005784][Cellular_component-integral to endoplasmic reticulum membrane-manual cur.-GO:0030176][Cellular_component-integral to membrane-manual cur.-GO:0016021][Biological_process-cotranslational protein targeting to membrane-automatic cur.-GO:0006613][Cellu…
WBGene00002256	lbp-4	1.84182	0.000925333	0.00957616		lpb-4 encodes a homolog of the novel fatty acid binding protein, As-p18, found in the parasitic nematode Ascaris suum; As-p18 is a member of a family of small intracellular fatty acid binding proteins (iFABPs); unlike most lpb family members lpb-4 lacks a secretory signal	[Biological_process-transport-manual cur.-GO:0006810][Molecular_function-transporter activity-manual cur.-GO:0005215][Molecular_function-lipid binding-manual cur.-GO:0008289][Biological_process-transport-automatic cur.-GO:0006810][Molecular_function-lipid binding-automatic cur.-GO:0008289][Molecular_function-transporter activity-automatic cur.-GO:0005215]
WBGene00000831	ctl-2	1.83933	4.38796e-08	1.186e-06	Catalase	ctl-2 encodes one of three C. elegans catalases; CTL-2 exhibits catalase and peroxidase activity in vitro, and thus likely functions in vivo as an antioxidant enzyme that protects cells from reactive oxygen species; ctl-2 activity is required for normal lifespan as well as for the extended lifespan seen in daf-2 mutant animals; in addition, ctl-2 is required for normal egg-laying capacity and for…	[Biological_process-peroxisome organization-manual cur.-GO:0007031][Biological_process-determination of adult life span-manual cur.-GO:0008340][Biological_process-oxidation reduction-manual cur.-GO:0055114][Biological_process-response to oxidative stress-manual cur.-GO:0006979][Cellular_component-peroxisome-manual cur.-GO:0005777][Molecular_function-catalase activity-manual cur.-GO:0004096][Molec…
WBGene00018009	F33D11.12	1.83908	0.000265475	0.00322917			[Molecular_function-zinc ion binding-automatic cur.-GO:0008270]
WBGene00014000	ZK550.6	1.83851	4.79e-07	1.06315e-05		The ZK550.6 gene encodes an ortholog of the human gene PHYTANOYL-COA HYDROXYLASE (PHYH; PAHX; OMIM:602026), which when mutated leads to Refsum disease (OMIM:266500).
WBGene00002181	kal-1	1.83704	2.56384e-06	5.01362e-05	WAP-type (Whey Acidic Protein) 'four-disulfide core', Fibronectin type III domain (3 domains)	kal-1 encodes a cell surface protein that contains a WAP-type protease inhibitor domain and Type III fibronectin domains and is the C. elegans ortholog of human KAL-1, mutated in the X-linked form of the neurological disorder Kallmann syndrome; in C. elegans, both kal-1 loss-of-function mutations and kal-1 overexpression result in similar phenotypes that indicate KAL-1 activity is required for ep…	[Biological_process-embryonic morphogenesis-manual cur.-GO:0048598][Biological_process-tail tip morphogenesis-manual cur.-GO:0045138][Biological_process-axon extension involved in development-manual cur.-GO:0048676][Biological_process-epidermis morphogenesis-manual cur.-GO:0048730][Biological_process-on migration-manual cur.-GO:0001764][Biological_process-embryonic development ending in birth or …
WBGene00009787	F46F2.3	1.83446	4.79319e-10	1.62558e-08			[Biological_process-embryonic development ending in birth or egg hatching-automatic cur.-GO:0009792]
WBGene00000217	asp-4	1.83253	1.13245e-07	2.85627e-06	aspartyl protease	asp-4 encodes an aspartyl protease homolog that is required, in parallel with ASP-3 but downstream of CLP-1 and TRA-3, for degenerative (necrotic-like) cell death in neurons induced by mutations such as mec-4(d), deg-3(d), or gsa-1(gf).	[Biological_process-induction of programmed cell death-manual cur.-GO:0012503][Biological_process-proteolysis-manual cur.-GO:0006508][Biological_process-necrotic cell death-manual cur.-GO:0070265][Biological_process-cell death-manual cur.-GO:0008219][Cellular_component-lysosome-manual cur.-GO:0005764][Molecular_function-aspartic-type endopeptidase activity-manual cur.-GO:0004190][Molecular_functi…
WBGene00013489	Y69H2.14	1.82896	1.3893e-09	4.45756e-08			[Molecular_function-structural constituent of cuticle-automatic cur.-GO:0042302]
WBGene00013632	Y105C5A.1	1.828	0.0015706	0.0148623			[Biological_process-reproduction-automatic cur.-GO:0000003][Biological_process-embryonic development ending in birth or egg hatching-automatic cur.-GO:0009792]
WBGene00011938	T22H6.2	1.82779	0.00120658	0.011987	1-pyroline-5-carboxylate synthetase		[Biological_process-receptor-mediated endocytosis-manual cur.-GO:0006898][Biological_process-positive regulation of growth rate-manual cur.-GO:0040010][Biological_process-proline biosynthetic process-manual cur.-GO:0006561][Biological_process-oxidation reduction-manual cur.-GO:0055114][Biological_process-cellular amino acid biosynthetic process-manual cur.-GO:0008652][Biological_process-metabolic…
WBGene00008446	E01G4.3	1.82776	3.46208e-05	0.000530159
WBGene00016172	C27H5.2	1.82545	1.66968e-05	0.000272965
WBGene00018249	F40H3.1	1.82474	3.60869e-05	0.000551615			[Molecular_function-protein binding-manual cur.-GO:0005515][Molecular_function-protein binding-automatic cur.-GO:0005515]
WBGene00001707	grh-1	1.81798	4.76259e-05	0.000705822		grh-1 encodes a LSF/GRH transcription factor homolog required for normal cuticular synthesis and embryonic development; both GRH-1 and its Drosophila homolog GRAINYHEAD bind to DNA sites upstream of dbl-1, mab-5, and tdc-1; all three of these target genes are homologs of genes regulated by GRAINYHEAD in Drosophila; grh-1(RNAi) animals die as embryos with soft, defective cuticles, which resembles …	[Biological_process-nematode larval development-manual cur.-GO:0002119][Biological_process-growth-manual cur.-GO:0040007][Biological_process-embryonic development ending in birth or egg hatching-manual cur.-GO:0009792][Biological_process-reproduction-manual cur.-GO:0000003][Biological_process-reproduction-automatic cur.-GO:0000003][Biological_process-embryonic development ending in birth or egg h…
	F53A3.6	1.81538	2.88207e-05	0.00045198
WBGene00007257	C01H6.8	1.8153	0.000814092	0.00854683			[Cellular_component-integral to membrane-manual cur.-GO:0016021]
WBGene00015413	C04C3.3	1.81347	1.9749e-07	4.7706e-06	pyruvate dehydrogenase	C04C3.3 encodes the C. elegans ortholog of the pyruvate dehydrogenase complex E1 beta subunit (PDHB); by homology to mammalian enzymes, the product of C04C3.3 is predicted to function in mitochondria to catalyze the irreversible decarboxylation of pyruvate to acetyl-CoA.	[Biological_process-metabolic process-automatic cur.-GO:0008152][Molecular_function-catalytic activity-automatic cur.-GO:0003824][Biological_process-embryonic development ending in birth or egg hatching-automatic cur.-GO:0009792][Biological_process-positive regulation of growth rate-automatic cur.-GO:0040010]
WBGene00009653	F43D9.1	1.81201	0.000275057	0.00333497	Band 4.1 domain		[Cellular_component-membrane-automatic cur.-GO:0016020][Biological_process-embryonic development ending in birth or egg hatching-automatic cur.-GO:0009792][Molecular_function-hedgehog receptor activity-automatic cur.-GO:0008158][Biological_process-body morphogenesis-automatic cur.-GO:0010171][Biological_process-growth-automatic cur.-GO:0040007][Biological_process-nematode larval development-autom…
WBGene00008510	F01G10.7	1.80932	0.00547403	0.0409327	triacylglycerol lipase		[Biological_process-lipid metabolic process-automatic cur.-GO:0006629]
WBGene00021128	W10C8.5	1.80835	2.62095e-07	6.19634e-06	ATP transferase		[Molecular_function-kinase activity-automatic cur.-GO:0016301][Molecular_function-transferase activity, transferring phosphorus-containing groups-automatic cur.-GO:0016772]
WBGene00001386	far-2	1.80818	3.73702e-07	8.55615e-06		far-2 encodes a protein similar to a class of secreted fatty acid and retinol-binding proteins expressed in parasitic nematodes and secreted in the surrounding tissues of the host; expressed in body wall muscle and vulval cells of adult hermaphrodites, and transcript levels progressively increase during development.	[Molecular_function-fatty acid binding-manual cur.-GO:0005504][Molecular_function-retinol binding-manual cur.-GO:0019841]
WBGene00020341	T08B1.4	1.80679	0.00164341	0.0154405			[Biological_process-lipid metabolic process-manual cur.-GO:0006629][Molecular_function-triacylglycerol lipase activity-manual cur.-GO:0004806][Molecular_function-triacylglycerol lipase activity-automatic cur.-GO:0004806][Biological_process-lipid metabolic process-automatic cur.-GO:0006629]
WBGene00021057	W06B4.2	1.80511	0.00224325	0.0199064
WBGene00011021	R05A10.4	1.80412	0.00226012	0.0200279
WBGene00010514	K02E11.5	1.80187	0.00588556	0.0433231			[Molecular_function-transferase activity, transferring hexosyl groups-automatic cur.-GO:0016758][Biological_process-metabolic process-automatic cur.-GO:0008152]
WBGene00012664	Y39B6A.1	1.80065	8.65184e-09	2.51503e-07
WBGene00022801	pcp-5	1.79962	5.90458e-05	0.000862196			[Biological_process-embryonic development ending in birth or egg hatching-manual cur.-GO:0009792][Biological_process-proteolysis-manual cur.-GO:0006508][Molecular_function-serine-type peptidase activity-manual cur.-GO:0008236][Molecular_function-serine-type peptidase activity-automatic cur.-GO:0008236][Biological_process-embryonic development ending in birth or egg hatching-automatic cur.-GO:0009…
WBGene00003690	nhr-100	1.79903	7.41707e-05	0.0010529	Ligand-binding domain of nuclear hormone receptors, Zinc finger, C4 type	nhr-100 encodes a member of the superfamily of nuclear receptors, which is one of the most abundant class of transcriptional regulators; nuclear receptors have a well conserved DNA binding domain and a less conserved C-terminal ligand binding domain.	[Biological_process-regulation of transcription, DNA-dependent-manual cur.-GO:0006355][Biological_process-steroid hormone mediated signaling-manual cur.-GO:0043401][Cellular_component-nucleus-manual cur.-GO:0005634][Molecular_function-transcription factor activity-manual cur.-GO:0003700][Molecular_function-steroid hormone receptor activity-manual cur.-GO:0003707][Molecular_function-zinc ion bindi…
WBGene00004501	rpt-1	1.7979	8.71881e-06	0.000152871	26S protease regulatory subunit 7	rpt-1 encodes a predicted ATPase subunit of the 19S regulatory complex of the proteasome that affects fertility and embryonic viability.	[Biological_process-determination of adult life span-manual cur.-GO:0008340][Biological_process-reproduction-manual cur.-GO:0000003][Biological_process-embryonic development ending in birth or egg hatching-manual cur.-GO:0009792][Biological_process-nematode larval development-manual cur.-GO:0002119][Biological_process-protein catabolic process-manual cur.-GO:0030163][Cellular_component-cytoplasm-…
WBGene00013156	Y53F4B.9	1.79448	0.00222421	0.0197747
WBGene00019803	PDB1.1	1.79094	0.00150244	0.0143085			[Biological_process-cation transport-manual cur.-GO:0006812][Biological_process-transmembrane transport-manual cur.-GO:0055085][Cellular_component-integral to membrane-manual cur.-GO:0016021][Molecular_function-cation transmembrane transporter activity-manual cur.-GO:0008324][Cellular_component-integral to membrane-automatic cur.-GO:0016021][Biological_process-transmembrane transport-automatic cu…
WBGene00004024	php-3	1.78676	1.601e-06	3.24434e-05	Homeobox domain		[Biological_process-regulation of transcription, DNA-dependent-manual cur.-GO:0006355][Cellular_component-nucleus-manual cur.-GO:0005634][Molecular_function-transcription factor activity-manual cur.-GO:0003700][Molecular_function-sequence-specific DNA binding-manual cur.-GO:0043565][Biological_process-regulation of transcription, DNA-dependent-automatic cur.-GO:0006355][Molecular_function-sequenc…
WBGene00015248	mai-2	1.78653	3.23446e-05	0.000500585	ATPase inhibitor	mai-2/B0546.1 is orthologous to mitochondrial intrinsic ATPase inhibitor protein (IF(1)), which blocks reverse action (ATP hydrolysis) by F(0)F(1)-ATPase when its (normally required) proton gradient is lost; MAI-2 has a mitochondrial import signal at its N-terminus, and is transported to yeast mitochondria; MAI-2 can inhibit yeast F(0)F(1)-ATPase, and this inhibition is pH-dependent; MAI-2's tert…	[Biological_process-negative regulation of ATPase activity-manual cur.-GO:0032780][Cellular_component-mitochondrion-manual cur.-GO:0005739]
WBGene00000830	ctl-1	1.7861	1.30185e-06	2.67545e-05	catalase	ctl-1 encodes one of three C. elegans catalases; CTL-1 exhibits catalase activity in vitro, and thus likely functions in vivo as an antioxidant enzyme that protects cells from reactive oxygen species; ctl-1 activity contributes to the extended lifespan seen in daf-2 mutant animals; in addition, ctl-1 expression is negatively regulated by DAF-2-mediated insulin signaling; as CTL-1 does not possess…	[Biological_process-determination of adult life span-manual cur.-GO:0008340][Biological_process-axon guidance-manual cur.-GO:0007411][Biological_process-oxidation reduction-manual cur.-GO:0055114][Biological_process-response to oxidative stress-manual cur.-GO:0006979][Molecular_function-catalase activity-manual cur.-GO:0004096][Molecular_function-heme binding-manual cur.-GO:0020037][Molecular_fun…
WBGene00004202	pry-1	1.7851	1.5828e-05	0.000261251		pry-1 encodes a protein containing RGS and DIX domains that is distantly related to members of the Axin family of proteins that function as part of a complex that targets beta-catenin for destruction in the absence of Wnt signaling; during C. elegans development, PRY-1 functions as a negative regulator of Wnt signaling pathways that specify cell fates during asymmetric cell division; in addition,…	[Biological_process-anterior/posterior pattern formation-manual cur.-GO:0009952][Biological_process-regulation of cell fate specification-manual cur.-GO:0042659][Biological_process-negative regulation of vulval development-manual cur.-GO:0040027][Biological_process-negative regulation of Wnt receptor signaling pathway-manual cur.-GO:0030178][Biological_process-mitotic spindle organization-manual …
WBGene00010337	F59F4.2	1.78275	2.62365e-05	0.000413515
WBGene00018656	F49H12.5	1.7813	1.50856e-05	0.000250312
WBGene00006529	tba-2	1.78048	8.56553e-09	2.49764e-07	Tubulin	tba-2 encodes an alpha-tubulin.	[Biological_process-centrosome localization-manual cur.-GO:0051642][Biological_process-protein localization-manual cur.-GO:0008104][Biological_process-embryonic development ending in birth or egg hatching-manual cur.-GO:0009792][Biological_process-establishment of mitotic spindle orientation-manual cur.-GO:0000132][Biological_process-regulation of cytokinesis-manual cur.-GO:0032465][Biological_pr…
WBGene00002200	kin-16	1.77895	0.00173003	0.0160917	tyrosine-protein kinase (KIN15/KIN16 subfamily) (2 domains)	kin-16 encodes a novel receptor protein tyrosine kinase; like kin-15, with which it is cotranscribed, kin-16 encodes a protein that displays some unusual features, including a very small extracellular domain (50 amino acids) that lacks a cysteine-rich region typical of ligand-binding domains of known receptor tyrosine kinases, an unusual amino acid substitution in the subdomain VI motif, and a la…	[Biological_process-protein amino acid phosphorylation-manual cur.-GO:0006468][Cellular_component-integral to membrane-manual cur.-GO:0016021][Molecular_function-protein kinase activity-manual cur.-GO:0004672][Molecular_function-ATP binding-manual cur.-GO:0005524][Molecular_function-protein tyrosine kinase activity-manual cur.-GO:0004713][Molecular_function-ATP binding-automatic cur.-GO:0005524][…
WBGene00015427	C04E6.13	1.77657	0.00075559	0.00804911
WBGene00001976	hmg-11	1.77597	6.15639e-05	0.000892748	nuclear phosphoprotein (weak)		[Biological_process-regulation of transcription, DNA-dependent-manual cur.-GO:0006355][Biological_process-regulation of transcription, DNA-dependent-automatic cur.-GO:0006355]
WBGene00015778	C14F11.1	1.77569	8.46507e-07	1.80454e-05	Aspartate aminotransferase		[Biological_process-cellular amino acid metabolic process-manual cur.-GO:0006520][Biological_process-biosynthetic process-manual cur.-GO:0009058][Molecular_function-transaminase activity-manual cur.-GO:0008483][Molecular_function-catalytic activity-manual cur.-GO:0003824][Molecular_function-pyridoxal phosphate binding-manual cur.-GO:0030170][Molecular_function-transferase activity, transferring n…
WBGene00016209	C29E4.12	1.77441	0.000833013	0.00872121			[Biological_process-embryonic development ending in birth or egg hatching-automatic cur.-GO:0009792]
WBGene00020302	T07D1.3	1.77156	0.000474513	0.00537345			[Biological_process-oxidation reduction-automatic cur.-GO:0055114][Molecular_function-oxidoreductase activity-automatic cur.-GO:0016491][Biological_process-metabolic process-automatic cur.-GO:0008152]
WBGene00008395	D1086.8	1.7679	0.00010641	0.00145158
WBGene00011276	R53.7	1.7664	0.00014369	0.00189475	protein kinase like protein	aakg-5 encodes one of five C. elegans AMP kinase (AMPK) gamma regulatory subunits.	[Biological_process-hermaphrodite genitalia development-manual cur.-GO:0040035][Biological_process-locomotion-manual cur.-GO:0040011][Biological_process-embryonic development ending in birth or egg hatching-manual cur.-GO:0009792][Molecular_function-protein binding-manual cur.-GO:0005515][Biological_process-embryonic development ending in birth or egg hatching-automatic cur.-GO:0009792][Molecular…
WBGene00021058	vps-18	1.76305	0.00250487	0.0217674		vps-18 encodes the C. elegans ortholog of the vacuolar sorting protein VPS18/Vps18p; vps-18 activity is essential for formation of early endosomes, late endosomes, and lysosomes and thus, for endosome-lysosome trafficking and lysosomal protein degradation; vps-18 thus also plays a role in phagosome maturation during apoptotic cell degradation.	[Biological_process-body morphogenesis-manual cur.-GO:0010171][Biological_process-embryonic development ending in birth or egg hatching-manual cur.-GO:0009792][Biological_process-cell death-manual cur.-GO:0008219]
WBGene00009899	F49E12.6	1.76305	7.55579e-05	0.00106937	RBB3 like protein	efl-3 encodes a protein with two E2F domains that may be involved in apoptosis.	[Biological_process-regulation of transcription, DNA-dependent-automatic cur.-GO:0006355][Cellular_component-transcription factor complex-automatic cur.-GO:0005667][Molecular_function-transcription factor activity-automatic cur.-GO:0003700][Biological_process-cellular response to DNA damage stimulus-automatic cur.-GO:0034984][Biological_process-receptor-mediated endocytosis-automatic cur.-GO:0006…
WBGene00001428	fkb-3	1.75934	0.00228377	0.0201995	FKBP-binding protein	fkb-3 encodes a peptidylprolyl cis/trans isomerase homologous to mammalian FK506 immunosuppressant-binding protein 9; FKB-3 expression is positively regulated by signaling through the DAF-2 insulin receptor-like pathway and the activity of the DAF-16 fork-head transcription factor suggesting that FKB-3 could play a role in metabolism and longevity; however, as loss of FKB-3 function via RNA-media…	[Biological_process-determination of adult life span-manual cur.-GO:0008340][Biological_process-protein folding-manual cur.-GO:0006457][Biological_process-protein folding-automatic cur.-GO:0006457]
WBGene00009306	F32A7.5	1.7552	6.9411e-06	0.000124811	claustrin like		[Biological_process-embryonic development ending in birth or egg hatching-manual cur.-GO:0009792][Biological_process-reproduction-manual cur.-GO:0000003][Biological_process-carbohydrate metabolic process-manual cur.-GO:0005975][Molecular_function-hydrolase activity, hydrolyzing O-glycosyl compounds-manual cur.-GO:0004553][Biological_process-embryonic development ending in birth or egg hatching-au…
WBGene00011635	T09A5.7	1.75502	0.00667767	0.048011
	R119.5	1.75357	0.00584518	0.0430718
WBGene00004128	pqn-41	1.75188	0.000218432	0.00272189		The protein product of this gene is predicted to contain a glutamine/asparagine (Q/N)-rich ('prion') domain, by the algorithm of Michelitsch and Weissman (as of the WS77 release of WormBase, i.e., in wormpep77).	[Biological_process-determination of adult life span-manual cur.-GO:0008340][Biological_process-embryonic development ending in birth or egg hatching-manual cur.-GO:0009792]
WBGene00008584	F08G5.6	1.75117	2.66882e-08	7.36112e-07
WBGene00022455	Y110A7A.4	1.74591	0.00225319	0.0199853	thymidylate synthase	Y110A7A.4 encodes the C. elegans thymidylate synthase ortholog; by homology, Y110A7A.4 is predicted to function in dTMP biosynthesis and thus in DNA synthesis; the product of Y110A7A.4, when expressed as a recombinant protein, exhibits thymidylate synthase activity in vitro, and this activity is negatively regulated by tyrosine nitration; analysis of crude C. elegans extracts indicates that thymi…	[Biological_process-embryonic development ending in birth or egg hatching-automatic cur.-GO:0009792][Biological_process-dTMP biosynthetic process-automatic cur.-GO:0006231][Molecular_function-thymidylate synthase activity-automatic cur.-GO:0004799][Biological_process-body morphogenesis-automatic cur.-GO:0010171]
WBGene00010740	K10D3.6	1.74511	0.000209476	0.0026259
WBGene00006431	tag-52	1.74477	8.83272e-05	0.00122799	guanine-nucleotide releasing factor of the CDC24 family		[Biological_process-regulation of Rho protein signal transduction-manual cur.-GO:0035023][Cellular_component-intracellular-manual cur.-GO:0005622][Molecular_function-Rho guanyl-nucleotide exchange factor activity-manual cur.-GO:0005089][Molecular_function-protein binding-manual cur.-GO:0005515][Molecular_function-protein binding-automatic cur.-GO:0005515][Cellular_component-intracellular-automati…
WBGene00019003	F57B10.5	1.74458	4.18304e-05	0.000630833			[Cellular_component-integral to membrane-automatic cur.-GO:0016021][Biological_process-transport-automatic cur.-GO:0006810]
WBGene00023405	sor-1	1.74348	3.69007e-05	0.000562333			[Biological_process-molting cycle, collagen and cuticulin-based cuticle-manual cur.-GO:0018996][Biological_process-morphogenesis of an epithelium-manual cur.-GO:0002009][Biological_process-locomotion-manual cur.-GO:0040011][Biological_process-negative regulation of multicellular organism growth-manual cur.-GO:0040015][Biological_process-reproduction-manual cur.-GO:0000003][Biological_process-indu…
WBGene00004395	rol-3	1.74281	0.00021204	0.00265276	tyrosine-protein kinase	rol-3 was identified in screens for recessive mutations that affect body morphology; strong loss-of-function mutations in rol-3 result in early-to-mid larval lethality, while weaker mutations result in animals that are left-handed rollers at the adult stage only; lethal rol-3 mutations are suppressed by mutations in srl-1 and srl-2.	[Biological_process-collagen and cuticulin-based cuticle development-manual cur.-GO:0040002][Biological_process-locomotion-manual cur.-GO:0040011][Biological_process-embryonic development ending in birth or egg hatching-manual cur.-GO:0009792][Biological_process-protein amino acid phosphorylation-manual cur.-GO:0006468][Cellular_component-integral to membrane-manual cur.-GO:0016021][Molecular_fun…
WBGene00022146	Y71G12B.6	1.74178	0.000803432	0.00844902			[Biological_process-embryonic development ending in birth or egg hatching-automatic cur.-GO:0009792][Biological_process-cellular metabolic process-automatic cur.-GO:0044237][Molecular_function-catalytic activity-automatic cur.-GO:0003824][Molecular_function-coenzyme binding-automatic cur.-GO:0050662]
WBGene00007942	C34F6.8	1.73999	0.000628939	0.0068772	Isocitrate and isopropylmalate dehydrogenases	idh-2 encodes a predicted mitochondrial isocitrate dehydrogenase; by homology, IDH-2 is predicted to catalyze the formation of alpha-ketoglutarate from isocitrate as part of the citric acid cycle.	[Molecular_function-magnesium ion binding-automatic cur.-GO:0000287][Molecular_function-oxidoreductase activity, acting on the CH-OH group of donors, NAD or NADP as acceptor-automatic cur.-GO:0016616][Molecular_function-NAD or NADH binding-automatic cur.-GO:0051287][Biological_process-oxidation reduction-automatic cur.-GO:0055114][Molecular_function-isocitrate dehydrogenase (NADP+) activity-autom…
WBGene00003210	mel-28	1.7377	1.12911e-05	0.000192428		mel-28 encodes a large (1,784-residue) protein required for nuclear envelope assembly; MEL-28 is highly divergent from, but orthologous to human AT-hook-containing transcription factor 1 (AHCTF1); MEL-28 is found in nuclear pore complexes (NPCs) during interphase, kinetochores early in mitosis, and chromatin later in mitosis; mel-28 mutants were first identified in a screen for genes involved in …	[Biological_process-embryonic development ending in birth or egg hatching-manual cur.-GO:0009792][Biological_process-cell division-manual cur.-GO:0051301][Biological_process-pronuclear migration-manual cur.-GO:0035046][Biological_process-locomotion-manual cur.-GO:0040011][Biological_process-morphogenesis of an epithelium-manual cur.-GO:0002009][Biological_process-determination of adult life span-…
WBGene00001391	far-7	1.73662	6.44885e-05	0.000929442			[Molecular_function-lipid binding-manual cur.-GO:0008289][Molecular_function-lipid binding-automatic cur.-GO:0008289]
WBGene00007168	B0393.3	1.736	0.00579815	0.0428301	Leucine Rich Repeat (2 copies) (2 domains)
WBGene00021093	W08F4.3	1.73331	0.00053583	0.0059781			[Cellular_component-endoplasmic reticulum-automatic cur.-GO:0005783][Molecular_function-C-8 sterol isomerase activity-automatic cur.-GO:0000247][Biological_process-ergosterol biosynthetic process-automatic cur.-GO:0006696]
WBGene00013238	trap-4	1.73078	8.61655e-06	0.000151359			[Biological_process-locomotion-manual cur.-GO:0040011][Cellular_component-endoplasmic reticulum-manual cur.-GO:0005783][Cellular_component-integral to membrane-manual cur.-GO:0016021][Cellular_component-endoplasmic reticulum-automatic cur.-GO:0005783][Cellular_component-integral to membrane-automatic cur.-GO:0016021][Biological_process-locomotion-automatic cur.-GO:0040011]
WBGene00007404	C07A9.8	1.729	0.000856838	0.00895385	Putative membrane protein
WBGene00004259	pyr-1	1.72779	1.80906e-05	0.000293463	glutamine-dependent carbamoyl-phosphate synthase, aspartate carbamoyltransferase, dihydroorotase	pyr-1 encodes the C. elegans protein CAD which is orthologous to the human gene CARBAMYL PHOSPHATE SYNTHETASE I (CPS1, which when mutated leads to hyperammonemia (OMIM:237300); pyr-1 encodes a single protein with predicted carbamoyl phosphate synthetase, aspartate transcarbamoylase, and dihydroorotase activities (CAD), which is involved in pyrimidine biosynthesis; pyr-1 mutants can be rescued by …	[Biological_process-gastrulation with mouth forming first-manual cur.-GO:0001703][Biological_process-pharynx development-manual cur.-GO:0060465][Biological_process-positive regulation of growth rate-manual cur.-GO:0040010][Biological_process-locomotion-manual cur.-GO:0040011][Biological_process-embryonic development ending in birth or egg hatching-manual cur.-GO:0009792][Biological_process-nemato…
WBGene00011854	T20B3.14	1.72633	0.00155088	0.0147029
WBGene00001244	elo-6	1.72344	5.79237e-06	0.000105076		The elo-6 gene encodes a paralog of elo-1 and elo-2, each of which encodes a polyunsaturated fatty acid (PUFA) elongase; ELO-6 may be required for a normally high growth rate.	[Biological_process-positive regulation of growth rate-manual cur.-GO:0040010][Cellular_component-integral to membrane-manual cur.-GO:0016021][Cellular_component-integral to membrane-automatic cur.-GO:0016021][Biological_process-positive regulation of growth rate-automatic cur.-GO:0040010]
WBGene00003680	nhr-90	1.72309	0.00305561	0.0255982	zinc finger protein		[Biological_process-regulation of transcription, DNA-dependent-manual cur.-GO:0006355][Biological_process-steroid hormone mediated signaling-manual cur.-GO:0043401][Cellular_component-nucleus-manual cur.-GO:0005634][Molecular_function-transcription factor activity-manual cur.-GO:0003700][Molecular_function-steroid hormone receptor activity-manual cur.-GO:0003707][Molecular_function-zinc ion bindi…
WBGene00019433	acdh-3	1.72262	9.54188e-05	0.00131688	acyl-CoA dehydrogenase		[Biological_process-embryonic development ending in birth or egg hatching-manual cur.-GO:0009792][Biological_process-oxidation reduction-manual cur.-GO:0055114][Molecular_function-acyl-CoA dehydrogenase activity-manual cur.-GO:0003995][Molecular_function-oxidoreductase activity, acting on the CH-CH group of donors-manual cur.-GO:0016627][Molecular_function-oxidoreductase activity-manual cur.-GO:0…
WBGene00018298	F41G3.1	1.72085	2.10547e-05	0.000337771
WBGene00011338	T01G1.3	1.71972	5.98589e-05	0.000872719	Yesat transport protein WEB1 like		[Molecular_function-protein binding-automatic cur.-GO:0005515]
WBGene00021863	Y54F10BM.9	1.71892	0.00207558	0.0186555
WBGene00017778	psf-1	1.71599	0.000109964	0.00149491		F25B5.7 encodes an ortholog of Drosophila NONA and of human NONO (OMIM:300084) and SFPQ (OMIM: 605199); fly NONA and human NONO are putative DNA- or RNA-binding proteins required for normal rhythmic behaviors; fly NONA is also required for embryonic development and visual behavior, and forms a complex with the mRNA export factor NXF1.	[Biological_process-growth-manual cur.-GO:0040007][Biological_process-reproduction-manual cur.-GO:0000003][Biological_process-morphogenesis of an epithelium-manual cur.-GO:0002009][Biological_process-nematode larval development-manual cur.-GO:0002119][Biological_process-negative regulation of vulval development-manual cur.-GO:0040027][Cellular_component-integral to membrane-manual cur.-GO:0016021…
WBGene00000966	dhs-2	1.71559	0.00313654	0.0261023	dehydrogenase	dhs-2 encodes a short-chain dehydrogenase predicted to be mitochondrial.	[Biological_process-metabolic process-manual cur.-GO:0008152][Cellular_component-integral to membrane-manual cur.-GO:0016021][Molecular_function-oxidoreductase activity-manual cur.-GO:0016491][Molecular_function-oxidoreductase activity-automatic cur.-GO:0016491][Biological_process-metabolic process-automatic cur.-GO:0008152]
WBGene00006366	sym-1	1.71398	8.0772e-06	0.000142816	Drosophila chaoptin protein like	sym-1 encodes a protein containing 15 contiguous leucine-rich repeats (LRRs) that functionally overlaps with sym-5 and interacts with mec-8 with respect to embryonic viability and attachment of body muscle to the extracellular cuticle; expression begins at the time of embryonic elongation and SYM-1 is secreted from the apical hypodermal surface of the embryo; microarray analyses indicate that sym…	[Biological_process-embryonic development ending in birth or egg hatching-manual cur.-GO:0009792][Cellular_component-extracellular space-manual cur.-GO:0005615][Molecular_function-protein binding-manual cur.-GO:0005515][Molecular_function-protein binding-automatic cur.-GO:0005515]
WBGene00013008	clec-146	1.71383	0.00272676	0.0233726	C-type lectin binding domain		[Molecular_function-binding-manual cur.-GO:0005488][Molecular_function-binding-automatic cur.-GO:0005488]
WBGene00002637	let-418	1.71382	1.69608e-06	3.42227e-05	DNA helicase	The let-418 gene encodes a homolog of Mi-2/CHD3, a component of the nucleosome remodeling and histone deacetylase (NURD) complex; LET-418 is similar to DNA helicases, homologous to human AIRE (OMIM:607358, mutated in autoimmune polyendocrinopathy syndrome), and paralogous to CHD-3; with MEP-1, LET-418 is required to repress germline-specific genes in somatic cells, and also negatively regulates R…	[Biological_process-embryonic digestive tract morphogenesis-manual cur.-GO:0048557][Biological_process-embryonic development ending in birth or egg hatching-manual cur.-GO:0009792][Biological_process-reproduction-manual cur.-GO:0000003][Biological_process-nematode larval development-manual cur.-GO:0002119][Biological_process-growth-manual cur.-GO:0040007][Biological_process-hermaphrodite genitali…
WBGene00008283	C53D6.6	1.7127	0.00337522	0.0276612			[Molecular_function-protein dimerization activity-automatic cur.-GO:0046983]
WBGene00018060	F35F10.11	1.71267	0.00447315	0.0347715
WBGene00012279	W05B10.4	1.71216	0.00335936	0.0275706	Ras association (RalGDS/AF-6) domain		[Biological_process-signal transduction-automatic cur.-GO:0007165]
WBGene00012134	T28F3.8	1.71043	4.67833e-05	0.000694972
WBGene00022668	ZK154.6	1.70999	0.0015164	0.0144195			[Cellular_component-integral to membrane-manual cur.-GO:0016021]
WBGene00007297	C04F12.1	1.70955	0.000588428	0.00648061			[Biological_process-RNA interference-automatic cur.-GO:0016246][Molecular_function-protein binding-automatic cur.-GO:0005515]
WBGene00019060	F58F9.7	1.70925	5.51e-07	1.21442e-05	acyl-coenzyme A oxidase		[Molecular_function-FAD binding-automatic cur.-GO:0050660][Cellular_component-peroxisome-automatic cur.-GO:0005777][Biological_process-oxidation reduction-automatic cur.-GO:0055114][Biological_process-fatty acid beta-oxidation-automatic cur.-GO:0006635][Molecular_function-acyl-CoA oxidase activity-automatic cur.-GO:0003997][Biological_process-fatty acid metabolic process-automatic cur.-GO:0006631…
WBGene00003485	mua-6	1.70863	7.01498e-07	1.52823e-05	intermediate filament protein	mua-6 encodes an essential intermediate filament protein (MUA-6/IFA-2) that is coexpressed with the essential IF protein IFB-1; MUA-6 is required for hypodermal integrity and for lasting attachment of muscles to the body wall; MUA-6 is also required for normal positioning of excretory canals and muscles; MUA-6 forms heteropolymeric intermediate filaments in vitro with an equimolar mixture of IFB-…	[Biological_process-locomotion-manual cur.-GO:0040011][Biological_process-nematode larval development-manual cur.-GO:0002119][Biological_process-positive regulation of growth rate-manual cur.-GO:0040010][Biological_process-molting cycle, collagen and cuticulin-based cuticle-manual cur.-GO:0018996][Biological_process-body morphogenesis-manual cur.-GO:0010171][Biological_process-receptor-mediated e…
WBGene00020379	T09B4.5	1.70856	4.35666e-05	0.000652324			[Cellular_component-integral to membrane-manual cur.-GO:0016021]
WBGene00009358	F33C8.4	1.7082	0.00344261	0.0281026
WBGene00000218	asp-5	1.70647	2.81427e-07	6.62019e-06	protease		[Biological_process-cell death-manual cur.-GO:0008219][Biological_process-locomotion-manual cur.-GO:0040011][Biological_process-proteolysis-manual cur.-GO:0006508][Cellular_component-integral to membrane-manual cur.-GO:0016021][Molecular_function-aspartic-type endopeptidase activity-manual cur.-GO:0004190][Molecular_function-aspartic-type endopeptidase activity-automatic cur.-GO:0004190][Biologic…
WBGene00004077	pop-1	1.70593	0.000141506	0.00187126		pop-1 encodes an HMG box-containing protein that is the sole C. elegans member of the TCF/LEF family of transcription factors; in C. elegans, POP-1 functions as a component of the canonical and noncanonical Wnt signaling pathways that are required for cell migrations and binary cell fate decisions associated with asymmetric cell division, respectively; in yeast two-hybrid assays, the POP-1 N-term…	[Biological_process-positive regulation of transcription from RNA polymerase II promoter-manual cur.-GO:0045944][Biological_process-polarity specification of proximal/distal axis-manual cur.-GO:0010085][Biological_process-regulation of cell fate specification-manual cur.-GO:0042659][Biological_process-regulation of asymmetric cell division-manual cur.-GO:0009786][Biological_process-mesodermal cel…
WBGene00004993	spp-8	1.70568	0.00191363	0.0174915
WBGene00016272	C30G4.7	1.70355	0.000399838	0.00461932			[Biological_process-regulation of transcription, DNA-dependent-automatic cur.-GO:0006355][Molecular_function-transcription factor activity-automatic cur.-GO:0003700]
WBGene00010616	K07A1.10	1.70163	0.00351491	0.0285459
WBGene00001579	gex-2	1.70066	0.000199257	0.00251619		The gex-2 gene encodes a homolog of p140/Sra-1, a mammalian protein ligand of the small GTPase Rac1; gex-2 is required for tissue morphogenesis and cell migrations.	[Biological_process-oviposition-manual cur.-GO:0018991][Biological_process-hermaphrodite genitalia development-manual cur.-GO:0040035][Biological_process-axon guidance-manual cur.-GO:0007411][Biological_process-locomotion-manual cur.-GO:0040011][Biological_process-embryonic development ending in birth or egg hatching-manual cur.-GO:0009792][Biological_process-dendrite development-manual cur.-GO:0…
WBGene00001949	hlh-2	1.69937	0.000333007	0.00393561	transcription factor E2-A like	hlh-2 encodes a Class I basic helix-loop-helix (bHLH) transcription factor that is the C. elegans ortholog of the mammalian E and Drosophila Daughterless transcriptional activators; HLH-2 activity is required for cell fate specifications occuring during embryonic and larval development that affect such processes as gonadogenesis, male tail formation, and programmed cell death; HLH-2 has been show…	[Biological_process-transcription from RNA polymerase II promoter-manual cur.-GO:0006366][Biological_process-cell fate specification-manual cur.-GO:0001708][Biological_process-positive regulation of transcription from RNA polymerase II promoter-manual cur.-GO:0045944][Biological_process-tail tip morphogenesis-manual cur.-GO:0045138][Biological_process-on development-manual cur.-GO:0048666][Biolog…
WBGene00004361	rib-2	1.69852	0.00583637	0.0430449	MULTIPLE EXOSTOSES HOMOLOG 2	The rib-2 gene encodes an ortholog of human EXT2; the family of EXT genes have GlcNAc transferase activities and are involved in the synthesis of heparin sulfate proteoglycans; rib-2 encodes an alpha 1,4-N-acetylglucosaminyltransferase involved in the biosynthetic initiation and elongation of heparan sulfate; the RIB-2 protein interacts with RIB-1 and coexpression of RIB-2 and RIB-1 proteins in v…	[Biological_process-heparan sulfate proteoglycan biosynthetic process-manual cur.-GO:0015012][Biological_process-pharynx development-manual cur.-GO:0060465][Biological_process-embryonic morphogenesis-manual cur.-GO:0048598][Biological_process-oviposition-manual cur.-GO:0018991][Biological_process-growth-manual cur.-GO:0040007][Biological_process-determination of adult life span-manual cur.-GO:000…
WBGene00003778	nnt-1	1.69826	0.000128555	0.00171765	NAD(P) transhydrogenase, mitochondrial	nnt-1 encodes a proton-pumping nicotinamide nucleotide transhydrogenase predicted to be mitochondrial.	[Biological_process-gene expression-manual cur.-GO:0010467][Biological_process-proton transport-manual cur.-GO:0015992][Biological_process-oxidation reduction-manual cur.-GO:0055114][Cellular_component-mitochondrion-manual cur.-GO:0005739][Cellular_component-integral to membrane-manual cur.-GO:0016021][Molecular_function-NAD(P)+ transhydrogenase (AB-specific) activity-manual cur.-GO:0008750][Mole…
WBGene00003224	mes-6	1.69805	0.000778939	0.00822814		mes-6 encodes a WD repeat-containing protein that is orthologous to Drosophila Extra sex combs (Esc); as a member of a Polycomb-like chromatin repressive complex with MES-2 and MES-3, MES-6 is required maternally for normal germline development and during larval development, for anteroposterior patterning; during germline development, the MES-2/MES-3/MES-6 complex is believed to be essential for …	[Biological_process-histone methylation-manual cur.-GO:0016571][Biological_process-histone H3-K27 methylation-manual cur.-GO:0070734][Biological_process-nematode larval development-manual cur.-GO:0002119][Biological_process-reproduction-manual cur.-GO:0000003][Biological_process-negative regulation of vulval development-manual cur.-GO:0040027][Biological_process-embryonic development ending in bi…
WBGene00020216	trap-2	1.69662	1.64132e-05	0.000269731	C. familiaris signal sequence receptor beta		[Biological_process-embryonic development ending in birth or egg hatching-manual cur.-GO:0009792][Cellular_component-endoplasmic reticulum-manual cur.-GO:0005783][Cellular_component-integral to membrane-manual cur.-GO:0016021][Cellular_component-endoplasmic reticulum-automatic cur.-GO:0005783][Biological_process-embryonic development ending in birth or egg hatching-automatic cur.-GO:0009792][Cell…
WBGene00020369	T08H10.1	1.69646	1.6479e-05	0.000270341	aldose reductase		[Biological_process-oxidation reduction-automatic cur.-GO:0055114][Molecular_function-oxidoreductase activity-automatic cur.-GO:0016491]
WBGene00003922	pas-1	1.69459	8.59171e-05	0.00120041	proteasome component (A-type)	pas-1 encodes a type 6 alpha subunit of the 26S proteasome's 20S protease core particle (CP); PAS-1 is required for embryonic development and by homology, is predicted to comprise the outer rings of the proteasome and to play a role in selective degradation of ubiquitinated proteins during development; in vitro, PAS-1 interacts with VET-1, a coiled-coil domain-containing protein expressed in the …	[Biological_process-embryonic development ending in birth or egg hatching-manual cur.-GO:0009792][Biological_process-reproduction-manual cur.-GO:0000003][Biological_process-nematode larval development-manual cur.-GO:0002119][Biological_process-growth-manual cur.-GO:0040007][Biological_process-locomotion-manual cur.-GO:0040011][Biological_process-negative regulation of multicellular organism growt…
WBGene00009790	lgc-44	1.69336	0.0055046	0.0410961	gamma-aminobutyric-acid receptor		[Biological_process-ion transport-manual cur.-GO:0006811][Biological_process-transport-manual cur.-GO:0006810][Cellular_component-integral to membrane-manual cur.-GO:0016021][Cellular_component-membrane-manual cur.-GO:0016020][Molecular_function-extracellular ligand-gated ion channel activity-manual cur.-GO:0005230][Cellular_component-membrane-automatic cur.-GO:0016020][Molecular_function-extrace…
WBGene00021647	Y47G6A.22	1.69252	0.00290284	0.0245914			[Biological_process-oxidation reduction-automatic cur.-GO:0055114][Biological_process-enterobactin biosynthetic process-automatic cur.-GO:0009239][Molecular_function-2,3-dihydro-2,3-dihydroxybenzoate dehydrogenase activity-automatic cur.-GO:0008667][Molecular_function-oxidoreductase activity-automatic cur.-GO:0016491][Biological_process-metabolic process-automatic cur.-GO:0008152][Molecular_funct…
WBGene00003927	pas-6	1.69074	0.00015202	0.00198882	protease	pas-6 encodes a type 1 alpha subunit of the 26S proteasome's 20S protease core particle (CP); PAS-6 is required for embryonic, larval, and germline development and by homology, is predicted to comprise the outer rings of the proteasome and to play a role in selective degradation of ubiquitinated proteins during development; in vitro, PAS-6 interacts with BRP-1, a glutamine/asparagine (Q/N)-rich d…	[Biological_process-nematode larval development-manual cur.-GO:0002119][Biological_process-growth-manual cur.-GO:0040007][Biological_process-locomotion-manual cur.-GO:0040011][Biological_process-embryonic development ending in birth or egg hatching-manual cur.-GO:0009792][Biological_process-reproduction-manual cur.-GO:0000003][Biological_process-apoptosis-manual cur.-GO:0006915][Biological_proces…
WBGene00003482	mua-3	1.6889	4.43735e-06	8.26408e-05	LDL receptor related protein, EGF and CMP repeats		[Biological_process-reproduction-manual cur.-GO:0000003][Biological_process-locomotion-manual cur.-GO:0040011][Biological_process-nematode larval development-manual cur.-GO:0002119][Biological_process-growth-manual cur.-GO:0040007][Biological_process-apoptosis-manual cur.-GO:0006915][Cellular_component-hemidesmosome-manual cur.-GO:0030056][Cellular_component-intermediate filament-manual cur.-GO:0…
WBGene00008710	F11E6.7	1.68659	0.000490303	0.00551912
WBGene00001068	dpy-6	1.68538	1.77676e-05	0.000288471		dpy-6 encodes a novel, conserved protein; dpy-6 activity is required for normal body morphology; DPY-6 binds bovine calmodulin in vitro in a calcium-dependent manner.	[Biological_process-body morphogenesis-manual cur.-GO:0010171][Biological_process-positive regulation of multicellular organism growth-manual cur.-GO:0040018][Molecular_function-calmodulin binding-manual cur.-GO:0005516][Biological_process-body morphogenesis-automatic cur.-GO:0010171]
WBGene00006528	tba-1	1.68108	3.72561e-07	8.55077e-06	TBA-2 tubulin alpha-2 chain	tba-1 encodes one of nine C. elegans alpha-tubulins; in early embryos, tba-1 is required, partially redundantly with the closely related tba-2, for a number of microtubule-dependent processes and hence, for normal embryonic development; wild-type tba-1 activity is also required for cell migrations as well as motor neuron synapse and axon development; tba-1 is transcribed during oogenesis and wide…	[Biological_process-embryonic development ending in birth or egg hatching-manual cur.-GO:0009792][Biological_process-establishment of mitotic spindle orientation-manual cur.-GO:0000132][Biological_process-regulation of cytokinesis-manual cur.-GO:0032465][Biological_process-inductive cell migration-manual cur.-GO:0040039][Biological_process-mitotic spindle organization-manual cur.-GO:0007052][Biol…
WBGene00012776	Y42A5A.1	1.67928	0.00589885	0.0434039	Zinc-binding metalloprotease domain		[Molecular_function-metallopeptidase activity-automatic cur.-GO:0008237][Molecular_function-zinc ion binding-automatic cur.-GO:0008270][Biological_process-proteolysis-automatic cur.-GO:0006508]
WBGene00012860	acdh-11	1.67917	8.75192e-05	0.00121855	Acyl-CoA dehydrogenase		[Biological_process-oxidation reduction-manual cur.-GO:0055114][Molecular_function-oxidoreductase activity, acting on the CH-CH group of donors-manual cur.-GO:0016627][Molecular_function-acyl-CoA dehydrogenase activity-manual cur.-GO:0003995][Molecular_function-oxidoreductase activity-manual cur.-GO:0016491][Molecular_function-oxidoreductase activity, acting on the CH-CH group of donors-automatic…
WBGene00000991	dhs-28	1.67843	1.20458e-06	2.48639e-05	alcohol dehydrogenase; non-specific lipid transfer protein	dhs-28 encodes an ortholog of human 17-BETA-HYDROXYSTEROID DEHYDROGENASE 4 (HSD17B4; OMIM:601860, mutated in D-bifunctional protein deficiency), which contains a C-terminal SCP-2 sterol transfer domain; the deletion allele dhs-28(ok450) is superficially wild-type.	[Biological_process-lipid storage-manual cur.-GO:0019915][Biological_process-positive regulation of growth rate-manual cur.-GO:0040010][Biological_process-metabolic process-manual cur.-GO:0008152][Cellular_component-peroxisome-manual cur.-GO:0005777][Molecular_function-oxidoreductase activity-manual cur.-GO:0016491][Molecular_function-sterol binding-manual cur.-GO:0032934][Molecular_function-ster…
WBGene00017051	lipase	1.67736	4.64657e-07	1.03497e-05			[Biological_process-metabolic process-manual cur.-GO:0008152][Molecular_function-hydrolase activity-manual cur.-GO:0016787][Molecular_function-hydrolase activity-automatic cur.-GO:0016787][Biological_process-metabolic process-automatic cur.-GO:0008152]
WBGene00004010	pha-1	1.67628	0.00028153	0.00339383	DNA-binding protein pha-1	pha-1 encodes a novel protein that contains a DUF1114 domain of unknown function found in a number of other nematode proteins; during embryonic development, pha-1 functions redundantly with class B SynMuv genes such as lin-35/Rb and efl-1 to effect pharyngeal morphogenesis; in regulating pharyngeal development, PHA-1 also appears to act with the UBC-18 ubiquitin conjugating enzyme; a PHA-1::GFP r…	[Biological_process-embryonic digestive tract morphogenesis-manual cur.-GO:0048557][Biological_process-nematode larval development-manual cur.-GO:0002119][Biological_process-reproduction-manual cur.-GO:0000003][Biological_process-hermaphrodite genitalia development-manual cur.-GO:0040035][Biological_process-embryonic development ending in birth or egg hatching-manual cur.-GO:0009792][Biological_p…
WBGene00007433	C08B11.3	1.67614	1.59418e-05	0.000262671	Zinc finger, C2H2 type		[Molecular_function-DNA binding-automatic cur.-GO:0003677][Cellular_component-intracellular-automatic cur.-GO:0005622][Biological_process-embryonic development ending in birth or egg hatching-automatic cur.-GO:0009792][Biological_process-receptor-mediated endocytosis-automatic cur.-GO:0006898][Molecular_function-zinc ion binding-automatic cur.-GO:0008270][Biological_process-hermaphrodite genitali…
WBGene00001829	hcp-1	1.674	0.000475554	0.005382		hcp-1 encodes a homolog of the mammalian centromere protein-F (CENP-F) and is involved in mitotic chromosome segregation; hcp-1 functions in an ordered pathway consisting of two other CENP proteins encoded by hcp-3 and hcp-4 to control assembly of the kinetochore; hcp-1 localization to the kinetochore is dependent on hcp-3 and hcp-4.	[Biological_process-mitotic sister chromatid segregation-manual cur.-GO:0000070][Biological_process-kinetochore assembly-manual cur.-GO:0051382][Biological_process-protein localization-manual cur.-GO:0008104][Biological_process-sister chromatid biorientation-manual cur.-GO:0031134][Biological_process-mitotic spindle organization-manual cur.-GO:0007052][Cellular_component-condensed chromosome kine…
WBGene00021260	Y22D7AR.6	1.67225	0.00345587	0.0281878			[Molecular_function-inositol trisphosphate 3-kinase activity-automatic cur.-GO:0008440]
WBGene00009439	mlcd-1	1.6702	0.00133008	0.0129481	malonyl-COA decarboxylase	F35G12.1 is orthologous to the human gene MALONYL-COA DECARBOXYLASE (MLYCD; OMIM:606761), which when mutated leads to disease.	[Biological_process-fatty acid biosynthetic process-manual cur.-GO:0006633][Molecular_function-malonyl-CoA decarboxylase activity-manual cur.-GO:0050080][Molecular_function-malonyl-CoA decarboxylase activity-automatic cur.-GO:0050080][Biological_process-fatty acid biosynthetic process-automatic cur.-GO:0006633]
WBGene00000214	asp-1	1.67006	1.82175e-07	4.43473e-06	peptidase (A1 pepsin family)	asp-1 encodes a homolog of cathepsin D aspartic protease; it is transcribed exclusively in intestinal cells of the late embryo and early larvae and is not observed in older larvae or adults; ASP-1 is dispensable for neuronal degeneration.	[Biological_process-protein catabolic process-manual cur.-GO:0030163][Biological_process-cell death-manual cur.-GO:0008219][Biological_process-proteolysis-manual cur.-GO:0006508][Cellular_component-cell-manual cur.-GO:0005623][Molecular_function-endopeptidase activity-manual cur.-GO:0004175][Molecular_function-aspartic-type endopeptidase activity-manual cur.-GO:0004190][Molecular_function-asparti…
WBGene00012972	rsa-2	1.66971	0.00355894	0.0288167			[Biological_process-protein localization in organelle-manual cur.-GO:0033365][Biological_process-mitotic spindle organization-manual cur.-GO:0007052][Biological_process-hermaphrodite genitalia development-manual cur.-GO:0040035][Biological_process-locomotion-manual cur.-GO:0040011][Biological_process-embryonic development ending in birth or egg hatching-manual cur.-GO:0009792][Biological_process-…
WBGene00020765	T24C12.3	1.66898	0.00566835	0.0420028			[Molecular_function-phosphotransferase activity, alcohol group as acceptor-automatic cur.-GO:0016773][Molecular_function-hydrolase activity, acting on glycosyl bonds-automatic cur.-GO:0016798]
WBGene00020577	T19D12.2	1.66869	6.58309e-05	0.000947342	A. faecalis PHB depolymerase		[Biological_process-embryonic development ending in birth or egg hatching-manual cur.-GO:0009792][Biological_process-reproduction-manual cur.-GO:0000003][Biological_process-reproduction-automatic cur.-GO:0000003][Biological_process-embryonic development ending in birth or egg hatching-automatic cur.-GO:0009792]
WBGene00016684	C45G9.13	1.66849	1.6623e-05	0.000272231
WBGene00018218	F40A3.3	1.6662	0.00201188	0.0181696	phosphatidylethanolamine binding protein
WBGene00001768	gst-20	1.66619	0.000122149	0.00164019	glutathione S-transferase		[Molecular_function-protein binding-manual cur.-GO:0005515][Molecular_function-protein binding-automatic cur.-GO:0005515]
WBGene00017023	D1022.4	1.66545	0.00337665	0.0276612
WBGene00007228	C01G6.7	1.66512	3.54956e-06	6.7235e-05	4-coumarate-coA ligase		[Biological_process-metabolic process-automatic cur.-GO:0008152][Molecular_function-catalytic activity-automatic cur.-GO:0003824]
WBGene00021879	clec-83	1.66506	0.00199378	0.0180406	clec family, C-type lectin		[Molecular_function-binding-manual cur.-GO:0005488][Molecular_function-binding-automatic cur.-GO:0005488]
WBGene00002254	lbp-2	1.66442	6.65559e-06	0.000120157	fatty acid-binding protein	lbp-2 encodes a homolog of the novel fatty acid binding protein, As-p18, found in the parasitic nematode Ascaris suum; As-p18 is a member of a family of small intracellular fatty acid binding proteins (iFABPs); the expression pattern of lpb-2 is consistent with it being secreted into the perienteric fluid where it may play a role in lipid transport beween the intestine and body wall; a lbp-2 prom…	[Biological_process-transport-manual cur.-GO:0006810][Molecular_function-transporter activity-manual cur.-GO:0005215][Molecular_function-lipid binding-manual cur.-GO:0008289][Biological_process-transport-automatic cur.-GO:0006810][Molecular_function-lipid binding-automatic cur.-GO:0008289][Molecular_function-transporter activity-automatic cur.-GO:0005215]
WBGene00002253	lbp-1	1.66375	4.237e-06	7.92217e-05	fatty acid-binding protein	lbp-1 encodes a predicted secreted fatty acid binding protein (FABP) that is similar to the Ascaris suum secreted FABP As-p18; by homology, LBP-1 is predicted to function in sequestering or transporting small hydrophobic molecules such as lipids and steroid hormones; an lbp-1::gfp promoter fusion is expressed in the embryo, beginning at gastrulation, in presumptive hypodermal precursors; lbp-1::g…	[Biological_process-transport-manual cur.-GO:0006810][Molecular_function-transporter activity-manual cur.-GO:0005215][Molecular_function-lipid binding-manual cur.-GO:0008289][Biological_process-transport-automatic cur.-GO:0006810][Molecular_function-lipid binding-automatic cur.-GO:0008289][Molecular_function-transporter activity-automatic cur.-GO:0005215]
WBGene00001999	hrp-1	1.66319	6.92027e-06	0.000124697	RNA-binding protein	hrp-1 encodes a putative heterogeneous nuclear ribonucleoprotein (hnRNP) required for mRNA surveillance, normally rapid growth, normally short lifespan, normally short body length, vulval development, DAF-18 function, fertility, and general viability; HRP-1 has two N-terminal RRM domains and a low-complexity C-terminal domain; HRP-1's homologs include HNRNPA0 (OMIM:609409), HNRNPA1 (HNRPA1; OMIM:…	[Biological_process-hemidesmosome assembly-manual cur.-GO:0031581][Biological_process-hermaphrodite genitalia development-manual cur.-GO:0040035][Biological_process-morphogenesis of an epithelium-manual cur.-GO:0002009][Biological_process-positive regulation of growth rate-manual cur.-GO:0040010][Biological_process-nematode larval development-manual cur.-GO:0002119][Biological_process-growth-manu…
WBGene00002998	lin-9	1.66312	0.00329861	0.0271516		lin-9 encodes two novel proteins that are conserved amongst C. elegans, Drosophila, plants, and vertebrates; lin-9 activity is required redundantly with activity of the synMuv A genes, such as lin-8, for negative regulation of the RTK/Ras-mediated signal transduction pathway that controls vulval development; in addition, lin-9 activity is required non-redundantly for hermaphrodite gonadal sheath …	[Biological_process-negative regulation of vulval development-manual cur.-GO:0040027][Biological_process-gonad development-manual cur.-GO:0008406][Biological_process-male gonad development-manual cur.-GO:0008584][Biological_process-reproduction-manual cur.-GO:0000003][Biological_process-embryonic development ending in birth or egg hatching-manual cur.-GO:0009792][Biological_process-tail tip morph…
WBGene00013311	Y57G11C.15	1.66235	8.88723e-07	1.87337e-05	protein transport protein SEC61 alpha subunit		[Biological_process-embryonic development ending in birth or egg hatching-manual cur.-GO:0009792][Biological_process-reproduction-manual cur.-GO:0000003][Biological_process-apoptosis-manual cur.-GO:0006915][Biological_process-protein transport-manual cur.-GO:0015031][Cellular_component-membrane-manual cur.-GO:0016020][Cellular_component-integral to membrane-manual cur.-GO:0016021][Molecular_funct…
WBGene00018519	F46H5.3	1.66125	4.3e-07	9.71589e-06	arginine kinase		[Molecular_function-kinase activity-manual cur.-GO:0016301][Molecular_function-transferase activity, transferring phosphorus-containing groups-manual cur.-GO:0016772][Molecular_function-kinase activity-automatic cur.-GO:0016301][Molecular_function-transferase activity, transferring phosphorus-containing groups-automatic cur.-GO:0016772]
WBGene00000787	cps-6	1.66072	0.00501785	0.0382956		cps-6 encodes an ortholog of human mitochondrial endonuclease G (EndoG) that promotes apoptosis, and is required to degrade nicked (TUNEL-positive) DNA in apoptotic cells; transgenic CPS-6 is localized to mitochondria, but transgenic CPS-6 lacking a mitochondrial localization sequence is found in nuclei, and nuclei may be the in vivo target of CPS-6 after its activation by CED-3; CPS-6 has magnes…	[Biological_process-DNA catabolic process, endonucleolytic-manual cur.-GO:0000737][Biological_process-apoptosis-manual cur.-GO:0006915][Biological_process-DNA fragmentation involved in apoptosis-manual cur.-GO:0006309][Biological_process-cell death-manual cur.-GO:0008219][Cellular_component-mitochondrion-manual cur.-GO:0005739][Molecular_function-endodeoxyribonuclease activity-manual cur.-GO:0004…
WBGene00001427	fkb-2	1.66036	4.92519e-06	9.10075e-05	FKBP-type peptidyl-prolyl cis-trans isomerases	fkb-2 encodes a peptidylprolyl cis/trans isomerase homologous to the mammalian FK506 immunosuppressant-binding protein 1A (FKBP1A, OMIM:186945, mutations associated with myocardial noncompaction); by homology, FKB-2 could function in a number of processes including protein folding, signal transduction, and regulation of muscle contraction; however, the precise role of FKB-2 in C. elegans developm…	[Biological_process-protein folding-manual cur.-GO:0006457][Molecular_function-ATP binding-manual cur.-GO:0005524][Molecular_function-ATPase activity-manual cur.-GO:0016887][Molecular_function-ATP binding-automatic cur.-GO:0005524][Molecular_function-ATPase activity-automatic cur.-GO:0016887][Biological_process-protein folding-automatic cur.-GO:0006457]
WBGene00000155	app-1	1.65949	0.000387549	0.00449938	aminopeptidase		[Biological_process-cellular process-manual cur.-GO:0009987][Molecular_function-hydrolase activity-manual cur.-GO:0016787][Molecular_function-hydrolase activity-automatic cur.-GO:0016787][Biological_process-cellular process-automatic cur.-GO:0009987]
WBGene00008341	ttr-44	1.65825	0.00210898	0.0189107	Transthyretin-like family		[Cellular_component-extracellular space-manual cur.-GO:0005615][Cellular_component-extracellular space-automatic cur.-GO:0005615]
WBGene00015131	B0303.11	1.65758	6.86428e-05	0.000982561			[Cellular_component-membrane-automatic cur.-GO:0016020][Biological_process-transport-automatic cur.-GO:0006810][Biological_process-transmembrane transport-automatic cur.-GO:0055085]
WBGene00000976	dhs-13	1.65703	0.00503891	0.0383787	alcohol dehydrogenase	dhs-13 encodes a short-chain dehydrogenase predicted to be mitochondrial.	[Biological_process-metabolic process-manual cur.-GO:0008152][Biological_process-enterobactin biosynthetic process-manual cur.-GO:0009239][Biological_process-oxidation reduction-manual cur.-GO:0055114][Molecular_function-oxidoreductase activity-manual cur.-GO:0016491][Molecular_function-2,3-dihydro-2,3-dihydroxybenzoate dehydrogenase activity-manual cur.-GO:0008667][Biological_process-oxidation r…
WBGene00009408	F35C12.3	1.65585	0.00199153	0.0180335
WBGene00000222	atf-6	1.65549	0.00116375	0.0116227	YIB9 like	atf-6 is an ortholog of mammalian ATF6alpha, a proximal sensor required for the unfolded protein response (UPR) in the endoplasmic reticulum (ER); ATF6alpha is a transmembrane protein, with a bZIP transcription factor domain in its cytosolic amino terminus that is released and activated by proteolytic cleavage upon ER stress; either ire-1 or xbp-1 deletions are synthetically lethal with atf-6 or …	[Biological_process-regulation of transcription, DNA-dependent-manual cur.-GO:0006355][Molecular_function-transcription factor activity-manual cur.-GO:0003700][Molecular_function-sequence-specific DNA binding-manual cur.-GO:0043565][Molecular_function-protein dimerization activity-manual cur.-GO:0046983][Biological_process-regulation of transcription, DNA-dependent-automatic cur.-GO:0006355][Mole…
WBGene00018900	rod-1	1.65464	0.000119978	0.00161679			[Biological_process-embryonic development ending in birth or egg hatching-manual cur.-GO:0009792][Biological_process-embryonic development ending in birth or egg hatching-automatic cur.-GO:0009792]
WBGene00016061	C24G6.6	1.65448	0.00032408	0.00384777			[Biological_process-oxidation reduction-automatic cur.-GO:0055114][Molecular_function-oxidoreductase activity-automatic cur.-GO:0016491]
WBGene00017428	F13D11.3	1.65422	0.00597138	0.043818	protein tyrosine-phosphatase family		[Biological_process-protein amino acid dephosphorylation-automatic cur.-GO:0006470][Molecular_function-protein tyrosine/serine/threonine phosphatase activity-automatic cur.-GO:0008138]
WBGene00013882	ZC410.5	1.65329	2.26093e-06	4.47584e-05	microfilarial antigen like		[Cellular_component-integral to membrane-manual cur.-GO:0016021]
WBGene00017390	F12A10.1	1.65251	0.00165014	0.0154883
WBGene00009004	pfd-6	1.65213	0.00013734	0.00182213	Mouse KE2 protein like	pfd-6 encodes a putative prefoldin 6 subunit, orthologous to human PFDN6 (OMIM:605660), required for normal microtubule growth and distal tip cell migration; PFD-6 is expressed cytoplasmically in most, if not all, tissues, including the germline; in mass RNAi assays, PFD-6 is required for normal mitotic spindle position, embryonic and larval viability, fertility, body shape, vulval development, a…	[Biological_process-embryonic development ending in birth or egg hatching-manual cur.-GO:0009792][Biological_process-inductive cell migration-manual cur.-GO:0040039][Biological_process-locomotion-manual cur.-GO:0040011][Biological_process-positive regulation of growth rate-manual cur.-GO:0040010][Biological_process-body morphogenesis-manual cur.-GO:0010171][Biological_process-hermaphrodite genita…
WBGene00001692	grd-3	1.65198	9.70681e-05	0.00133866		grd-3 encodes a hedgehog-like protein, with an N-terminal signal sequence and a C-terminal Ground domain; GRD-3 is expressed in adult anterior and posterior seam cells, overlapping GRD-5 expression; GRD-3 is also strongly expressed upon infection with the gram-negative bacterium Serratia marcescens, indicating that GRD-3 may be part of C. elegans' innate immunity response; the Ground domain is pr…	[Biological_process-response to other organism-manual cur.-GO:0051707][Biological_process-cell communication-manual cur.-GO:0007154][Biological_process-locomotion-manual cur.-GO:0040011][Biological_process-positive regulation of multicellular organism growth-manual cur.-GO:0040018][Biological_process-molting cycle, collagen and cuticulin-based cuticle-manual cur.-GO:0018996][Cellular_component-ex…
WBGene00018969	F56D3.1	1.65192	0.000900875	0.00935898
WBGene00012031	T25G3.4	1.65123	7.059e-06	0.000126712	mitochondrial glycerol-3-phosphate dehydrogenase	T25G3.4 encodes a putative mitochondrial glycerol-3-phosphate dehydrogenase, paralogous to Y50E8A.6 and orthologous to human GPD2 (OMIM:138430, mutated in type II diabetes mellitus); T25G3.4 transcripts are not obviously enriched during oogenesis, but T25G3.4 is predicted to be coexpressed in an operon with chs-1 and T25G3.3; such coexpression, if real, may simply reflect all three genes being re…	[Biological_process-oxidation reduction-automatic cur.-GO:0055114][Biological_process-glycerol-3-phosphate metabolic process-automatic cur.-GO:0006072][Molecular_function-glycerol-3-phosphate dehydrogenase activity-automatic cur.-GO:0004368][Molecular_function-oxidoreductase activity-automatic cur.-GO:0016491][Molecular_function-electron carrier activity-automatic cur.-GO:0009055][Cellular_compon…
WBGene00015350	C02F5.7	1.65093	7.26297e-05	0.00103258	Glucose-induced repressor	This gene encodes a protein containing an F-box, a motif predicted to mediate protein-protein interactions either with homologs of yeast Skp-1p or with other proteins.	[Biological_process-striated-manual cur.-GO:0071688][Molecular_function-protein binding-manual cur.-GO:0005515][Molecular_function-protein binding-automatic cur.-GO:0005515]
WBGene00008887	F16D3.4	1.64991	0.00075892	0.00807546		F16D3.4 encodes a putative beta-tubulin folding cofactor D, orthologous to human TBCD (OMIM:604649); in early embryos, F16D3.4 is required for normally rapid microtubule elongation; F16D3.4 may be a ligand and effector of the ARL2 ortholog EVL-20; F16D3.4 is expressed in larval and adult pharynx, intestine, and neurons; in mass RNAi assays, F16D3.4 is required for normal mitotic spindle elongatio…	[Biological_process-reproduction-automatic cur.-GO:0000003][Biological_process-morphogenesis of an epithelium-automatic cur.-GO:0002009][Biological_process-embryonic development ending in birth or egg hatching-automatic cur.-GO:0009792][Biological_process-hermaphrodite genitalia development-automatic cur.-GO:0040035][Biological_process-locomotion-automatic cur.-GO:0040011][Biological_process-body…
WBGene00004337	rfc-1	1.64981	0.00172489	0.016062	replication factor C 140 KD subunit like		[Biological_process-embryonic development ending in birth or egg hatching-manual cur.-GO:0009792][Biological_process-positive regulation of growth rate-manual cur.-GO:0040010][Biological_process-reproduction-manual cur.-GO:0000003][Biological_process-receptor-mediated endocytosis-manual cur.-GO:0006898][Biological_process-nematode larval development-manual cur.-GO:0002119][Biological_process-grow…
WBGene00000868	cyb-3	1.64942	0.00110463	0.0111265	cyclin B like	cyb-3 encodes one of four C. elegans cyclin B family members that is most closely related to the B3-type cyclins; cyb-3 is required for a number of dynein-related mitotic processes and specifically for initiation of anaphase chromosome segregation; cyb-3 is also required for completion of meiosis II and proper pronuclear migration, centrosome maturation, and pronuclear condensation in the fertili…	[Biological_process-positive regulation of protein amino acid phosphorylation-manual cur.-GO:0001934][Biological_process-meiotic sister chromatid segregation-manual cur.-GO:0045144][Biological_process-pronuclear migration-manual cur.-GO:0035046][Biological_process-centrosome cycle-manual cur.-GO:0007098][Biological_process-positive regulation of mitotic metaphase/anaphase transition-manual cur.-G…
WBGene00008634	F10A3.4	1.64921	0.00286389	0.0243489
WBGene00007577	C14B1.6	1.64898	0.00335974	0.0275706		nrde-1 encodes a novel protein conserved amongst nematodes; NRDE-1 activity is required, along with that of NRDE-2, NRDE-3, and NRDE-4, for regulation of gene expression via a nuclear RNAi pathway that inhibits RNA polymerase II elongation and deposits histone H3K9 methylation on genomic regions targeted by RNAi; an NRDE-1:GFP fusion protein localizes to the nucleus.	[Molecular_function-magnesium ion binding-automatic cur.-GO:0000287][Molecular_function-inorganic diphosphatase activity-automatic cur.-GO:0004427][Cellular_component-cytoplasm-automatic cur.-GO:0005737][Biological_process-phosphate metabolic process-automatic cur.-GO:0006796]
WBGene00021348	Y37E3.4	1.64845	0.00440335	0.0343421		moag-4 encodes a small protein that is evolutionarily highly conserved, containing a 4F5 domain predicted to have a helix-loop-helix secondary structure, moag-4 is orthologous to human SERF1A and SERF2 (OMIM: 603011, 605054); MOAG-4 is a general regulator of protein aggregation and proteotoxicity but it does not act on all disease-associated aggregation-prone proteins; MOAG-4 and human SERF prote…
WBGene00015971	C18E3.2	1.6481	0.00171368	0.0159803		swsn-2.2 encodes a homolog of Swp73/BAF60, a component of the SWI/SNF complex that is conserved from yeast to mammals and that is involved in chromatin remodeling; swsn-2.2 is probably required during mitosis of the T cells for asymmetric cell division.	[Biological_process-embryonic development ending in birth or egg hatching-automatic cur.-GO:0009792][Molecular_function-protein binding-automatic cur.-GO:0005515][Biological_process-growth-automatic cur.-GO:0040007][Biological_process-nematode larval development-automatic cur.-GO:0002119]
WBGene00003951	pbs-5	1.64516	7.58419e-05	0.00107179	Proteasome A-type and B-type		[Biological_process-embryonic development ending in birth or egg hatching-manual cur.-GO:0009792][Biological_process-nematode larval development-manual cur.-GO:0002119][Biological_process-growth-manual cur.-GO:0040007][Biological_process-determination of adult life span-manual cur.-GO:0008340][Biological_process-locomotion-manual cur.-GO:0040011][Biological_process-reproduction-manual cur.-GO:000…
WBGene00011095	gana-1	1.64473	0.00119119	0.0118528	alpha-N-acetylgalactosaminidase	gana-1 encodes a protein with homology to both human alpha-galactosidase (alpha-GAL) and alpha-N-acetylgalactosaminidase (alpha-NAGA) enzymes; these dual enzymatic activities were detected in mixed culture homogenates; immunofluorescence studies show cytoplasmic expression of GANA-1 in body wall muscle and intestinal cells and in coelomocytes; the human gene alpha-galactosidase B (GALB; OMIM:1041…	[Biological_process-glycoside catabolic process-manual cur.-GO:0016139][Biological_process-carbohydrate metabolic process-manual cur.-GO:0005975][Cellular_component-cytoplasm-manual cur.-GO:0005737][Molecular_function-catalytic activity-manual cur.-GO:0003824][Molecular_function-hydrolase activity, hydrolyzing O-glycosyl compounds-manual cur.-GO:0004553][Molecular_function-hydrolase activity, hyd…
WBGene00018465	F45E1.4	1.64333	0.00673463	0.0482917			[Biological_process-metabolic process-automatic cur.-GO:0008152][Molecular_function-catalytic activity-automatic cur.-GO:0003824][Molecular_function-phosphoglycolate phosphatase activity-automatic cur.-GO:0008967]
WBGene00004503	rpt-3	1.64236	0.000442007	0.00504548		rpt-3 encodes a triple A ATPase subunit of the 26S proteasome's 19S regulatory particle (RP) base subcomplex; RPT-3 is required for embryonic, larval, and germline development and by homology, is predicted to function in unfolding protein substrates and translocating them into the core proteolytic particle (CP) of the proteasome.	[Biological_process-determination of adult life span-manual cur.-GO:0008340][Biological_process-embryonic development ending in birth or egg hatching-manual cur.-GO:0009792][Biological_process-nematode larval development-manual cur.-GO:0002119][Biological_process-reproduction-manual cur.-GO:0000003][Biological_process-protein catabolic process-manual cur.-GO:0030163][Biological_process-DNA repair…
WBGene00012445	Y16B4A.2	1.64035	8.20126e-06	0.000144738	serine carboxypeptidase		[Molecular_function-serine-type carboxypeptidase activity-automatic cur.-GO:0004185][Biological_process-proteolysis-automatic cur.-GO:0006508]
WBGene00009722	F45D3.2	1.64033	0.000515916	0.00579361
WBGene00011738	T12G3.2	1.63983	0.000307117	0.00367877		The T12G3.2 gene encodes a protein that may be involved in apoptosis.
WBGene00001830	hcp-2	1.63891	0.00517012	0.0390626			[Biological_process-mitotic sister chromatid separation-manual cur.-GO:0051306][Biological_process-protein localization-manual cur.-GO:0008104][Biological_process-mitotic spindle organization-manual cur.-GO:0007052][Biological_process-meiosis-manual cur.-GO:0007126][Biological_process-meiotic chromosome segregation-manual cur.-GO:0045132][Biological_process-embryonic development ending in birth o…
WBGene00019373	K04A8.1	1.63863	0.0071051	0.0503928
WBGene00003840	ocr-3	1.63839	0.00708414	0.0503198	ankyrin repeats	ocr-3 encodes a predicted TRPV channel (transient receptor potential cation channel, subfamily V) containing six membrane-spanning regions, cytoplasmic ankyrin repeats, and a long, unconserved cytoplasmic tail that is related to the mammalian TRPV1 cation channel (OMIM:602076) activated by capsaicin and other noxious stimuli; although the precise role of OCR-3 in C. elegans development and/or beh…	[Biological_process-ion transport-manual cur.-GO:0006811][Biological_process-transmembrane transport-manual cur.-GO:0055085][Cellular_component-membrane-manual cur.-GO:0016020][Cellular_component-integral to membrane-manual cur.-GO:0016021][Molecular_function-protein binding-manual cur.-GO:0005515][Molecular_function-ion channel activity-manual cur.-GO:0005216][Cellular_component-membrane-automat…
WBGene00006536	tbb-1	1.63805	2.76729e-06	5.38224e-05	tubulin beta-chain	This gene encodes a homolog of mammalian beta-tubulin (TUBB) that is expressed at high levels in the germline; TBB-1 is redundant for embryonic viability, due to its paralog TBB-2.	[Biological_process-nematode larval development-manual cur.-GO:0002119][Biological_process-growth-manual cur.-GO:0040007][Biological_process-embryonic development ending in birth or egg hatching-manual cur.-GO:0009792][Biological_process-mitosis-manual cur.-GO:0007067][Biological_process-mitotic spindle organization-manual cur.-GO:0007052][Biological_process-pronuclear migration-manual cur.-GO:00…
WBGene00022532	phosphodiesterase	1.63709	0.0011219	0.0112824			[Biological_process-glycerol metabolic process-manual cur.-GO:0006071][Cellular_component-integral to membrane-manual cur.-GO:0016021][Molecular_function-glycerophosphodiester phosphodiesterase activity-manual cur.-GO:0008889][Molecular_function-glycerophosphodiester phosphodiesterase activity-automatic cur.-GO:0008889][Biological_process-glycerol metabolic process-automatic cur.-GO:0006071]
WBGene00004459	rpn-2	1.63566	2.9881e-05	0.000466668	tRNA processing protein SEN3	rpn-2 encodes a non-ATPase subunit of the 26S proteasome's 19S regulatory paritcle (RP) base subcomplex; RPN-2 is required for embryonic, larval, and germline development and by homology, is predicted to function in unfolding and recognition of protein substrates and/or recycling of ubiquitin moieties during protein degradation; RPN-2 is expressed sporadically at all stages of development in the …	[Biological_process-reproduction-manual cur.-GO:0000003][Biological_process-nematode larval development-manual cur.-GO:0002119][Biological_process-embryonic development ending in birth or egg hatching-manual cur.-GO:0009792][Biological_process-apoptosis-manual cur.-GO:0006915][Biological_process-determination of adult life span-manual cur.-GO:0008340][Biological_process-regulation of protein cata…
WBGene00008645	F10C2.4	1.63561	0.00173063	0.0160917	DNA polymerase family B	F10C2.4 encodes a homolog of the DNA polymerase delta complex subunit A that is required in embryos for the normal timing of embryonic cell divisions (much as DIV-1 is) and, also, for normal chromosome segregation (probably because of defective DNA replication).	[Molecular_function-DNA binding-automatic cur.-GO:0003677][Biological_process-DNA replication-automatic cur.-GO:0006260][Biological_process-embryonic development ending in birth or egg hatching-automatic cur.-GO:0009792][Molecular_function-nucleotide binding-automatic cur.-GO:0000166][Biological_process-cytokinesis-automatic cur.-GO:0000910][Biological_process-nucleobase, nucleoside, nucleotide a…
WBGene00003087	lsy-2	1.6349	0.00147561	0.0141314	C2H2-type zinc finger protein	lsy-2 encodes a novel C2H2 zinc-finger transcription factor that is most closely related to other nematode zinc-finger proteins; during development, lsy-2 is required for the left-right asymmetry of the ASE neurons; specifically, lsy-2 is required in ASEL for regulating the expression of the lsy-6 miRNA that controls the asymmetric expression of guanylyl cyclase chemoreceptors; a LSY-2::GFP repor…	[Biological_process-reproduction-manual cur.-GO:0000003][Biological_process-nematode larval development-manual cur.-GO:0002119][Biological_process-growth-manual cur.-GO:0040007][Biological_process-embryonic development ending in birth or egg hatching-manual cur.-GO:0009792][Biological_process-hermaphrodite genitalia development-manual cur.-GO:0040035][Biological_process-locomotion-manual cur.-GO:…
WBGene00000884	cyn-8	1.63375	0.00416344	0.0327828		cyn-8 encodes a peptidyl-propyl cis-trans isomerase of the cyclophilin family; cyclophilins are implicated in protein folding, however the precise role of cyn-8 is not known; a CYN-8-fusion protein localises specifically to gut cell nuclei.	[Biological_process-protein folding-manual cur.-GO:0006457][Cellular_component-nucleus-manual cur.-GO:0005634][Molecular_function-peptidyl-prolyl cis-trans isomerase activity-manual cur.-GO:0003755][Molecular_function-peptidyl-prolyl cis-trans isomerase activity-automatic cur.-GO:0003755][Biological_process-protein folding-automatic cur.-GO:0006457]
WBGene00020192	T03F1.11	1.63368	5.79225e-05	0.000847762			[Molecular_function-calcium ion binding-automatic cur.-GO:0005509]
WBGene00003943	pbo-4	1.63198	2.06349e-05	0.000332165	Na(+)/H(+) exchanger	pbo-4 encodes a Na+/H+ ion exchanger (NHE) most closely related to mammalian NHE1 that promotes extracellular acidification (and intracellular alkalinization) by catalyzing the electroneutral exchange of one extracellular Na+ ion for one intracellular H+ ion; in C. elegans, PBO-4 functions cell autonomously in the intestine to regulate normal posterior body wall muscle contractions (pBoc) during …	[Biological_process-defecation-manual cur.-GO:0030421][Biological_process-positive regulation of striated muscle contraction-manual cur.-GO:0045989][Biological_process-regulation of cellular pH-manual cur.-GO:0030641][Biological_process-sodium ion transport-manual cur.-GO:0006814][Biological_process-regulation of pH-manual cur.-GO:0006885][Biological_process-transmembrane transport-manual cur.-GO…
WBGene00007352	cdc-48.1	1.6319	8.64249e-06	0.000151674	transitional endoplasmic reticulum ATPase homolog 1 (P97 protein)	cdc-48.1 encodes a type II AAA ATPase, homologous to yeast Cdc48 and mammalian p97/VCP, that functions as a ubiquitin-selective chaperone; cdc-48.1 acts redundantly with cdc-48.2 and in conjunction with ufd-1 and npl-4 in endoplasmic reticulum-associated protein degradation (ERAD); in addition, CDC-48.1, UFD-2 and chn-1 function together to regulate myosin assembly and muscle formation via the UN…	[Biological_process-ER-associated-manual cur.-GO:0071712][Biological_process-embryonic development ending in birth or egg hatching-manual cur.-GO:0009792][Biological_process-ATP catabolic process-manual cur.-GO:0006200][Biological_process-meiosis-manual cur.-GO:0007126][Biological_process-cytokinesis-manual cur.-GO:0000910][Biological_process-cell division-manual cur.-GO:0051301][Biological_proce…
WBGene00003594	nft-1	1.62912	0.00685604	0.0490319		The nft-1 gene encodes an ortholog of human FHIT, which when mutated is associated with head and neck cancers (OMIM:601153).	[Biological_process-nitrogen compound metabolic process-manual cur.-GO:0006807][Molecular_function-hydrolase activity, acting on carbon-nitrogen (but not peptide) bonds-manual cur.-GO:0016810][Biological_process-nitrogen compound metabolic process-automatic cur.-GO:0006807][Molecular_function-hydrolase activity, acting on carbon-nitrogen (but not peptide) bonds-automatic cur.-GO:0016810]
WBGene00013458	Y67A10A.9	1.6291	0.000231229	0.00285863		Y67A10A.9 encodes a claudin homolog that may be required for normal cohesion of apical junctions in epithelia; Y67A10A.9 is worm-specific, with obvious homologs only in C. elegans; Y67A10A.9 has no obvious function in mass RNAi assays; claudins are integral membrane proteins with four transmembrane sequences that are found in mammalian tight junctions (TJs), induce TJs when transgenically express…	[Cellular_component-integral to membrane-automatic cur.-GO:0016021]
WBGene00009383	F35B12.3	1.6264	0.000223871	0.00278231
WBGene00006537	tbb-2	1.62601	2.26694e-06	4.48303e-05	beta tubulin	tbb-2 encodes a homolog of mammalian beta-tubulin (TUBB) that is expressed at high levels in the germline; TBB-2 is redundant for embryonic viability, due to its paralog TBB-1; however, unlike its paralog TBB-1 it is preferred for normal microtubule severing by the katanin complex MEI-1/MEI-2; TBB-2 is required together with TBB-1, TBA-1, and tba-2 to make spindle structures in embryos and TBB-2 …	[Biological_process-meiotic spindle organization-manual cur.-GO:0000212][Biological_process-inductive cell migration-manual cur.-GO:0040039][Biological_process-embryonic development ending in birth or egg hatching-manual cur.-GO:0009792][Biological_process-pronuclear migration-manual cur.-GO:0035046][Biological_process-hermaphrodite genitalia development-manual cur.-GO:0040035][Biological_process…
WBGene00010204	F57F5.1	1.62557	8.92419e-06	0.000155317	cysteine protease		[Biological_process-embryonic development ending in birth or egg hatching-automatic cur.-GO:0009792][Molecular_function-cysteine-type peptidase activity-automatic cur.-GO:0008234][Biological_process-proteolysis-automatic cur.-GO:0006508][Molecular_function-cysteine-type endopeptidase activity-automatic cur.-GO:0004197][Biological_process-receptor-mediated endocytosis-automatic cur.-GO:0006898][Bi…
WBGene00021952	vha-19	1.62544	3.96541e-06	7.44391e-05	V0 subunit of V-ATPase	vha-19 encodes an ortholog of subunit Ac45 of the membrane-bound (V0) domain of vacuolar proton-translocating ATPase (V-ATPase); VHA-19 is a predicted V-ATPase transmembrane rotor component; Ac45 is a nonhomologous replacement for subunit c', which is found in fungi but not in animals; conversely, orthologs of Ac45 are only found in animals; VHA-19 is predicted to help carry protons from the cyto…	[Biological_process-reproduction-manual cur.-GO:0000003][Biological_process-molting cycle, collagen and cuticulin-based cuticle-manual cur.-GO:0018996][Biological_process-nematode larval development-manual cur.-GO:0002119][Biological_process-receptor-mediated endocytosis-manual cur.-GO:0006898][Biological_process-apoptosis-manual cur.-GO:0006915][Biological_process-ATP hydrolysis coupled proton t…
WBGene00015043	cyp-34A8	1.62537	0.00514469	0.0389329	cytochrome P450		[Biological_process-oxidation reduction-manual cur.-GO:0055114][Cellular_component-integral to membrane-manual cur.-GO:0016021][Molecular_function-iron ion binding-manual cur.-GO:0005506][Molecular_function-electron carrier activity-manual cur.-GO:0009055][Molecular_function-oxidoreductase activity, acting on paired donors, with incorporation or reduction of molecular oxygen-manual cur.-GO:001670…
WBGene00009918	F52A8.5	1.62475	0.000359271	0.00421256	glycine cleavage system H protein like	F52A8.5 is orthologous to the human gene GLYCINE CLEAVAGE SYSTEM PROTEIN H (GCSH; OMIM:238330), which when mutated leads to glycine encephalopathy.	[Cellular_component-glycine cleavage complex-automatic cur.-GO:0005960][Biological_process-embryonic development ending in birth or egg hatching-automatic cur.-GO:0009792][Biological_process-glycine decarboxylation via glycine cleavage system-automatic cur.-GO:0019464][Biological_process-glycine catabolic process-automatic cur.-GO:0006546]
WBGene00020426	Thiolases	1.62456	1.30542e-05	0.000219305			[Biological_process-oxidation reduction-manual cur.-GO:0055114][Biological_process-cell redox homeostasis-manual cur.-GO:0045454][Molecular_function-thiol oxidase activity-manual cur.-GO:0016972][Molecular_function-thiol oxidase activity-automatic cur.-GO:0016972][Biological_process-oxidation reduction-automatic cur.-GO:0055114][Biological_process-cell redox homeostasis-automatic cur.-GO:0045454]
WBGene00004342	rfs-1	1.62282	0.00195445	0.0177528		rfs-1 encodes a RAD51-like protein, orthologous to mammalian RAD-51C, that is related to bacterial recA, a multifunctional enzyme involved in DNA repair, homologous recombination, and induction of the SOS response; RFS-1 interacts with RAD-51, a C. elegans RAD51 homolog involved in meiosis and DNA repair, suggesting that RFS-1 may also play a role in these processes.	[Biological_process-meiotic chromosome segregation-manual cur.-GO:0045132][Biological_process-reproduction-manual cur.-GO:0000003]
WBGene00014108	ZK856.7	1.62219	4.23112e-05	0.000637065
WBGene00001303	emo-1	1.62196	0.000150766	0.00197388	protein transport protein SEC61 gamma subunit	emo-1 encodes an ortholog of S. cerevisiae Sec61p gamma subunit, which is required for translocation of secreted and membrane proteins into the endoplasmic reticulum; EMO-1 is required for oogenesis and ovulation.	[Biological_process-oocyte growth-manual cur.-GO:0001555][Biological_process-ovulation-manual cur.-GO:0030728][Biological_process-intracellular protein transport-manual cur.-GO:0006886][Biological_process-ovulation from ovarian follicle-manual cur.-GO:0001542][Biological_process-reproduction-manual cur.-GO:0000003][Biological_process-nematode larval development-manual cur.-GO:0002119][Biological_…
WBGene00010503	K02C4.5	1.62149	0.00223604	0.0198518
WBGene00009369	F33H2.6	1.62027	0.00278492	0.0237954			[Biological_process-meiotic chromosome segregation-automatic cur.-GO:0045132]
WBGene00017719	F22F7.1	1.61974	0.000107828	0.0014688			[Biological_process-oxidation reduction-manual cur.-GO:0055114][Cellular_component-integral to membrane-manual cur.-GO:0016021][Molecular_function-oxidoreductase activity-manual cur.-GO:0016491][Biological_process-oxidation reduction-automatic cur.-GO:0055114][Molecular_function-oxidoreductase activity-automatic cur.-GO:0016491]
WBGene00000257	bmk-1	1.61954	0.00146584	0.0140592	kinesin-like protein	bmk-1 encodes the sole C. elegans BimC/kinesin-5 homolog; while BMK-1 activity is not essential for mitotic progression or development, BMK-1 does play a role in negatively regulating interpolar microtubule sliding during anaphase spindle elongation, thus serving as a brake to slow the rate of spindle-pole separation; BMK-1 localizes to mitotic and meiotic spindles and becomes concentrated at the…	[Biological_process-mitotic spindle organization-manual cur.-GO:0007052][Biological_process-apoptosis-manual cur.-GO:0006915][Biological_process-microtubule-based movement-manual cur.-GO:0007018][Cellular_component-spindle pole-manual cur.-GO:0000922][Cellular_component-spindle midzone-manual cur.-GO:0051233][Cellular_component-spindle-manual cur.-GO:0005819][Molecular_function-microtubule motor …
WBGene00003928	pas-7	1.61859	0.00105239	0.0106515	proteasome component (A-type)	pas-7 encodes a proteasome alpha-type three subunit of the core 20S proteasome subcomplex; loss of pas-7 activity via RNAi results in several defects including embryonic and larval lethality, sterility, and abnormal meiotic progression.	[Biological_process-molting cycle, collagen and cuticulin-based cuticle-manual cur.-GO:0018996][Biological_process-embryonic development ending in birth or egg hatching-manual cur.-GO:0009792][Biological_process-reproduction-manual cur.-GO:0000003][Biological_process-nematode larval development-manual cur.-GO:0002119][Biological_process-ubiquitin-dependent protein catabolic process-manual cur.-GO…
WBGene00019862	nrde-3	1.61726	0.00088821	0.00923249		nrde-3 encodes an Argonaut protein; NRDE-3 functions in nuclear RNA interference (RNAi) by transporting siRNAs from the cytoplasm to the nucleus, where it then interacts with pre-mRNAs in an RNAi-dependent manner to regulate gene expression; an NRDE-3::GFP fusion protein is expressed in most somatic cells after the ~80-cell stage of embryogenesis.	[Biological_process-RNA interference-manual cur.-GO:0016246][Biological_process-RNA import into nucleus-manual cur.-GO:0006404][Cellular_component-cytoplasm-manual cur.-GO:0005737][Cellular_component-nucleus-manual cur.-GO:0005634][Molecular_function-siRNA binding-manual cur.-GO:0035197][Molecular_function-protein binding-manual cur.-GO:0005515][Molecular_function-protein binding-automatic cur.-G…
WBGene00004502	rpt-2	1.6168	0.000434818	0.00497772	ATPase		[Biological_process-embryonic development ending in birth or egg hatching-manual cur.-GO:0009792][Biological_process-determination of adult life span-manual cur.-GO:0008340][Biological_process-reproduction-manual cur.-GO:0000003][Biological_process-protein catabolic process-manual cur.-GO:0030163][Cellular_component-cytoplasm-manual cur.-GO:0005737][Molecular_function-ubiquitin protein ligase bin…
WBGene00013636	Y105C5A.12	1.61666	0.000884094	0.00919477
WBGene00003622	nhr-23	1.61651	0.00306934	0.0256904	nuclear hormone receptor	The nhr-23 gene encodes a nuclear hormone receptor homolog that is required in all larval molts; NHR-23 is highly similar to Drosophila DHR3, an ecdysone-inducible gene product involved in metamorphosis; NHR-23 is required for hypodermal expression of acn-1 and, probably, of dpy-7.	[Biological_process-molting cycle, collagen and cuticulin-based cuticle-manual cur.-GO:0018996][Biological_process-locomotion-manual cur.-GO:0040011][Biological_process-nematode larval development-manual cur.-GO:0002119][Biological_process-body morphogenesis-manual cur.-GO:0010171][Biological_process-growth-manual cur.-GO:0040007][Biological_process-oviposition-manual cur.-GO:0018991][Biological_…
WBGene00020208	T04C4.1	1.61545	3.19402e-05	0.000495139
WBGene00018577	ATPase	1.6149	5.01188e-06	9.22479e-05			[Biological_process-detoxification-manual cur.-GO:0071722][Molecular_function-ATP binding-manual cur.-GO:0005524][Molecular_function-ATPase activity-manual cur.-GO:0016887][Molecular_function-ATP binding-automatic cur.-GO:0005524][Biological_process-detoxification-automatic cur.-GO:0071722][Molecular_function-ATPase activity-automatic cur.-GO:0016887]
WBGene00013284	Y57A10C.6	1.61481	1.73219e-05	0.000281719	3-keto-acyl-CoA thiolase	daf-22 encodes the C. elegans ortholog of human sterol carrier protein SCP2, which catalyzes the final step in peroxisomal fatty acid beta-oxidation; in C. elegans, DAF-22 activity is required for dauer pheromone biosynthesis; daf-22 mutant animals cannot produce dauer pheromone, but can synthesize weakly active longer-chain fatty acid derivatives; in synthesizing dauer pheromone, DAF-22 acts dow…	[Molecular_function-transferase activity, transferring acyl groups other than amino-acyl groups-automatic cur.-GO:0016747][Biological_process-metabolic process-automatic cur.-GO:0008152]
WBGene00003477	mtm-5	1.61408	0.00711585	0.05045		mtm-5 encodes a catalytically inactive myotubularin lipid phosphatase; MTM-5 is a large (1,744-residue) putative SET-binding factor orthologous to human SBF1 (OMIM:603560) and SBF2 (OMIM:607697, mutated in Charcot-Marie-Tooth disease, type 4B2); MTM-5 is expressed in adult pharynx, intestine, and body wall muscle.	[Biological_process-dephosphorylation-manual cur.-GO:0016311][Molecular_function-protein binding-manual cur.-GO:0005515][Molecular_function-phosphatase activity-manual cur.-GO:0016791][Molecular_function-phosphatase activity-automatic cur.-GO:0016791][Molecular_function-protein binding-automatic cur.-GO:0005515][Biological_process-dephosphorylation-automatic cur.-GO:0016311]
WBGene00011197	srw-145	1.61295	0.00300831	0.0253369			[Cellular_component-integral to membrane-manual cur.-GO:0016021]
WBGene00003948	pbs-2	1.61122	0.00167856	0.0157316	Proteasome A-type and B-type		[Biological_process-determination of adult life span-manual cur.-GO:0008340][Biological_process-locomotion-manual cur.-GO:0040011][Biological_process-embryonic development ending in birth or egg hatching-manual cur.-GO:0009792][Biological_process-nematode larval development-manual cur.-GO:0002119][Biological_process-reproduction-manual cur.-GO:0000003][Biological_process-apoptosis-manual cur.-GO:…
WBGene00006494	hke-4.2	1.6083	0.000401786	0.00463615			[Biological_process-metal ion transport-manual cur.-GO:0030001][Biological_process-transmembrane transport-manual cur.-GO:0055085][Cellular_component-membrane-manual cur.-GO:0016020][Cellular_component-integral to membrane-manual cur.-GO:0016021][Molecular_function-metal ion transmembrane transporter activity-manual cur.-GO:0046873][Cellular_component-membrane-automatic cur.-GO:0016020][Biologica…
WBGene00002985	lig-1	1.60744	0.0026474	0.0228077	DNA ligase I	lig-1 is orthologous to the human gene LIM HOMEOBOX PROTEIN 3 ISOFORM B (LIG1; OMIM:600577), which when mutated leads to disease.	[Biological_process-embryonic development ending in birth or egg hatching-manual cur.-GO:0009792][Biological_process-cytokinesis-manual cur.-GO:0000910][Biological_process-cell division-manual cur.-GO:0051301][Biological_process-receptor-mediated endocytosis-manual cur.-GO:0006898][Biological_process-DNA replication-manual cur.-GO:0006260][Biological_process-DNA repair-manual cur.-GO:0006281][Bio…
WBGene00006367	sym-2	1.60686	0.00208905	0.0187676	hnRNP F protein like	sym-2 encodes a predicted RNA binding protein that contains three RNA recognition motifs (RRMs) similar to those of Drosophila Fusilli and mammalian hnRNP F and H; genetic analyses indicate that, during embryonic development, sym-2 functions redundantly with mec-8, which also encodes an RRM-containing protein, to affect the structure of body wall muscles or their attachment to the body cuticle, p…	[Biological_process-embryonic development ending in birth or egg hatching-manual cur.-GO:0009792][Biological_process-embryonic body morphogenesis-manual cur.-GO:0010172][Biological_process-multicellular organismal movement-manual cur.-GO:0050879][Biological_process-regulation of RNA splicing-manual cur.-GO:0043484][Molecular_function-RNA binding-manual cur.-GO:0003723][Molecular_function-nucleic …
WBGene00020517	T15B7.2	1.60659	0.0004399	0.00502675			[Biological_process-determination of adult life span-automatic cur.-GO:0008340][Biological_process-positive regulation of growth rate-automatic cur.-GO:0040010][Biological_process-locomotion-automatic cur.-GO:0040011][Biological_process-growth-automatic cur.-GO:0040007][Biological_process-nematode larval development-automatic cur.-GO:0002119]
WBGene00010609	dut-1	1.60635	0.00327113	0.0269726	deoxyuridine 5'-triphosphate nucleotidohydrolase		[Biological_process-reproduction-manual cur.-GO:0000003][Biological_process-cytokinesis-manual cur.-GO:0000910][Biological_process-cell division-manual cur.-GO:0051301][Biological_process-embryonic development ending in birth or egg hatching-manual cur.-GO:0009792][Biological_process-dUTP metabolic process-manual cur.-GO:0046080][Molecular_function-hydrolase activity-manual cur.-GO:0016787][Molec…
WBGene00017800	F25G6.9	1.60506	0.00347398	0.0282812			[Biological_process-embryonic development ending in birth or egg hatching-automatic cur.-GO:0009792][Molecular_function-7S RNA binding-automatic cur.-GO:0008312][Cellular_component-signal recognition particle, endoplasmic reticulum targeting-automatic cur.-GO:0005786][Biological_process-SRP-dependent cotranslational protein targeting to membrane-automatic cur.-GO:0006614][Molecular_function-endop…
	acyltransfersase	1.60402	6.98232e-05	0.000996433
WBGene00003924	pas-3	1.60393	0.000190445	0.00242527	endopeptidase	pas-3 encodes a proteasome subunit alpha type-4 that affects embryonic viability, growth, fertility, and locomotion.	[Biological_process-hermaphrodite genitalia development-manual cur.-GO:0040035][Biological_process-reproduction-manual cur.-GO:0000003][Biological_process-morphogenesis of an epithelium-manual cur.-GO:0002009][Biological_process-embryonic development ending in birth or egg hatching-manual cur.-GO:0009792][Biological_process-positive regulation of growth rate-manual cur.-GO:0040010][Biological_pro…
WBGene00009507	mus-101	1.60304	0.00403469	0.0320094	BRCA1 C Terminus (BRCT) domain (4 domains)	mus-101 encodes a protein that contains six BRCA1 carboxy-terminal repeats and is orthologous to Drosophila Mus101 and the vertebrate TOPBP1 DNA topoisomerase 2 beta binding proteins that regulate formation of DNA replication initiation complexes; in C. elegans, mus-101 is an essential gene required for regulation of DNA replication and thus germ cell proliferation and embryonic development; mus-…	[Biological_process-embryonic development ending in birth or egg hatching-manual cur.-GO:0009792][Biological_process-positive regulation of DNA replication-manual cur.-GO:0045740][Biological_process-positive regulation of cell proliferation-manual cur.-GO:0008284][Biological_process-response to DNA damage stimulus-manual cur.-GO:0006974][Biological_process-locomotion-manual cur.-GO:0040011][Biolo…
WBGene00004061	pmp-4	1.60184	0.000383336	0.00445596	ABC transporters	The pmp-4 gene encodes a homolog of human ALD, which when mutated leads to X-linked adrenoleukodystrophy (OMIM:300100).	[Biological_process-transport-manual cur.-GO:0006810][Cellular_component-membrane-manual cur.-GO:0016020][Cellular_component-integral to membrane-manual cur.-GO:0016021][Molecular_function-ATP binding-manual cur.-GO:0005524][Molecular_function-ATPase activity-manual cur.-GO:0016887][Molecular_function-nucleotide binding-manual cur.-GO:0000166][Molecular_function-nucleoside-triphosphatase activity…
WBGene00022194	Y71H2B.4	1.6016	0.00280044	0.0238956
WBGene00003006	lin-17	1.59935	0.000647387	0.00704429		lin-17 encodes one of four C. elegans Frizzled homologs, integral membrane proteins that contain an external cysteine rich domain (CRD) and seven transmembrane domains and that function in a wide variety of species as receptors for Wnt glycoprotein signaling molecules; LIN-17 activity is required for specifying the polarity of a number of asymmetric cell divisions that, in C. elegans, are essenti…	[Biological_process-Wnt receptor signaling pathway through beta-catenin-manual cur.-GO:0060070][Biological_process-anterior/posterior axon guidance-manual cur.-GO:0033564][Biological_process-gonad development-manual cur.-GO:0008406][Biological_process-regulation of asymmetric cell division-manual cur.-GO:0009786][Biological_process-regulation of cell fate specification-manual cur.-GO:0042659][Bio…
WBGene00002071	ile-2	1.59887	0.00161983	0.0152493	similar to mammalian lectin VIP36		[Biological_process-oviposition-manual cur.-GO:0018991][Biological_process-embryonic development ending in birth or egg hatching-manual cur.-GO:0009792][Cellular_component-membrane-manual cur.-GO:0016020][Cellular_component-integral to membrane-manual cur.-GO:0016021][Cellular_component-membrane-automatic cur.-GO:0016020][Biological_process-embryonic development ending in birth or egg hatching-au…
WBGene00022374	nhr-277	1.59851	0.00565561	0.0419404			[Biological_process-regulation of transcription, DNA-dependent-manual cur.-GO:0006355][Biological_process-steroid hormone mediated signaling-manual cur.-GO:0043401][Cellular_component-nucleus-manual cur.-GO:0005634][Molecular_function-transcription factor activity-manual cur.-GO:0003700][Molecular_function-steroid hormone receptor activity-manual cur.-GO:0003707][Molecular_function-zinc ion bindi…
WBGene00003949	pbs-3	1.59844	0.00138726	0.0134422	Peptidase	pbs-3 encodes a B-type subunit of the 26S proteasome's 20S protease core particle; by homology, PBS-3 is predicted to function in ATP/ubiquitin-dependent nonlysosomal protein degradation; loss of pbs-3 activity via large-scale RNAi screens indicates that, in C. elegans, PBS-3 is required for embryonic and germline development, movement, normal body coloration, and normal body morphology.	[Biological_process-determination of adult life span-manual cur.-GO:0008340][Biological_process-embryonic development ending in birth or egg hatching-manual cur.-GO:0009792][Biological_process-reproduction-manual cur.-GO:0000003][Biological_process-locomotion-manual cur.-GO:0040011][Biological_process-nematode larval development-manual cur.-GO:0002119][Biological_process-proteolysis involved in c…
WBGene00011110	prdx-3	1.59835	0.000284108	0.00342272	Mer5 (mouse)	prdx-3 encodes one of two C. elegans typical 2-Cys peroxiredoxins, peroxidase enzymes that reduce hydrogen peroxide and contribute to the oxidative-stress response of multicellular organisms.	[Biological_process-oxidation reduction-manual cur.-GO:0055114][Molecular_function-antioxidant activity-manual cur.-GO:0016209][Molecular_function-oxidoreductase activity-manual cur.-GO:0016491][Molecular_function-peroxiredoxin activity-manual cur.-GO:0051920][Biological_process-oxidation reduction-automatic cur.-GO:0055114][Molecular_function-antioxidant activity-automatic cur.-GO:0016209][Molec…
WBGene00004270	rab-6.2	1.59828	0.00656345	0.0473703	ras-related protein	rab-6.2 encodes a small, monomeric Rab GTPase that is most closely related to the Drosophila and mammalian Rab6 GTPases; by homology, RAB-6.2 is predicted to function in the regulation of intracellular membrane trafficking; RNAi experiments indicate that rab-6.2 is required redundantly with rab-6.1 for normal embryonic development and reproduction.	[Biological_process-apoptosis-manual cur.-GO:0006915][Biological_process-gonad development-manual cur.-GO:0008406][Biological_process-cell migration-manual cur.-GO:0016477][Biological_process-oogenesis-manual cur.-GO:0048477][Biological_process-small GTPase mediated signal transduction-manual cur.-GO:0007264][Biological_process-GTP catabolic process-manual cur.-GO:0006184][Biological_process-intr…
WBGene00009127	F25H5.5	1.59754	0.00542269	0.0407017		F25H5.5 encodes the C. elegans homologue of Claspin, an S-phase checkpoint component that interacts with Chk1 and negatively regulates cell cycle progression; in wild-type animals, loss of F25H5.5 activity results in some embryonic lethality; loss of F25H5.5 activity in a lin-35 mutant background, however, results in sterility, as well as smaller than normal body size, uncoordinated locomotion, a…	[Biological_process-hermaphrodite genitalia development-manual cur.-GO:0040035][Biological_process-reproduction-manual cur.-GO:0000003][Biological_process-locomotion-manual cur.-GO:0040011][Biological_process-positive regulation of multicellular organism growth-manual cur.-GO:0040018][Biological_process-nematode larval development-manual cur.-GO:0002119][Biological_process-growth-manual cur.-GO:0…
WBGene00014091	ZK822.4	1.5974	0.00020764	0.00260808
WBGene00000875	cyk-4	1.59708	0.00425637	0.033389	Phorbol esters/diacylglycerol binding domain (C1 domain), GTPase-activator protein for Rho-like GTPases	cyk-4 encodes a Rho GAP (Rho guanosine triphosphatase (GTPase) activating protein); during development, cyk-4 is required for two different processes: 1) paternally provided CYK-4 regulates anterior-posterior polarity in the one-cell embryo by controlling the actomyosin cytoskeletal network, and 2) together with ZEN-4, CYK-4 is sufficient to promote formation of the large bundles of microtubules …	[--manual cur.-GO:0035556][Biological_process-polar body extrusion after meiotic divisions-manual cur.-GO:0040038][Biological_process-cytokinesis, completion of separation-manual cur.-GO:0007109][Biological_process-cytokinesis after mitosis-manual cur.-GO:0000281][Biological_process-cytokinesis-manual cur.-GO:0000910][Biological_process-embryonic development ending in birth or egg hatching-manual…
WBGene00018697	F52E1.9	1.59678	0.00603876	0.044175
WBGene00008211	C49F5.7	1.59443	0.000647451	0.00704429
WBGene00004467	rpn-11	1.59429	0.00201128	0.0181696		rpn-11 encodes a predicted non-ATPase subunit of the 19S regulatory complex of the proteasome that affects adult viability, osmoregulation, embryonic viability, and movement; interacts with itself, RPN-9, and F55A11.3, based on yeast two-hybrid assays.	[Biological_process-determination of adult life span-manual cur.-GO:0008340][Biological_process-nematode larval development-manual cur.-GO:0002119][Biological_process-growth-manual cur.-GO:0040007][Biological_process-embryonic development ending in birth or egg hatching-manual cur.-GO:0009792][Biological_process-locomotion-manual cur.-GO:0040011][Cellular_component-proteasome regulatory particle-…
WBGene00009190	F27D4.6	1.59392	0.0065028	0.0470607	zinc-finger protein		[Cellular_component-intracellular-manual cur.-GO:0005622][Molecular_function-zinc ion binding-manual cur.-GO:0008270][Molecular_function-zinc ion binding-automatic cur.-GO:0008270][Cellular_component-intracellular-automatic cur.-GO:0005622]
WBGene00017951	F31E3.4	1.59355	0.000482553	0.00544163			[Cellular_component-intracellular-automatic cur.-GO:0005622][Molecular_function-exonuclease activity-automatic cur.-GO:0004527]
WBGene00022515	ttr-48	1.59265	0.00447636	0.0347822			[Biological_process-lipid storage-manual cur.-GO:0019915][Cellular_component-extracellular space-manual cur.-GO:0005615][Cellular_component-extracellular space-automatic cur.-GO:0005615]
WBGene00003947	pbs-1	1.59226	0.00671122	0.0481788		pbs-1 encodes a protease subunit with highest similarity to vertebrate proteasome subunit beta type 6 that affects fertility, embryonic viability, locomotion, and larval viability	[Biological_process-embryonic development ending in birth or egg hatching-manual cur.-GO:0009792][Biological_process-reproduction-manual cur.-GO:0000003][Biological_process-apoptosis-manual cur.-GO:0006915][Biological_process-nematode larval development-manual cur.-GO:0002119][Biological_process-growth-manual cur.-GO:0040007][Biological_process-locomotion-manual cur.-GO:0040011][Biological_proces…
WBGene00000548	clr-1	1.59145	0.000101275	0.00138755	protein-tyrosine-phosphatase	A receptor tyrosine phosphatase that negatively regulates the FGF receptorsignaling pathway; it localizes to the plasma membrane.	[Biological_process-peptidyl-tyrosine-manual cur.-GO:0035335][Biological_process-negative regulation of fibroblast growth factor receptor signaling pathway-manual cur.-GO:0040037][Biological_process-protein amino acid dephosphorylation-manual cur.-GO:0006470][Biological_process-collagen and cuticulin-based cuticle development-manual cur.-GO:0040002][Biological_process-nematode larval development-…
WBGene00019120	npl-4.1	1.59014	0.00619874	0.0451876			[Biological_process-nematode larval development-manual cur.-GO:0002119][Biological_process-growth-manual cur.-GO:0040007][Biological_process-locomotion-manual cur.-GO:0040011][Biological_process-embryonic development ending in birth or egg hatching-manual cur.-GO:0009792][Biological_process-determination of adult life span-manual cur.-GO:0008340][Biological_process-positive regulation of growth r…
WBGene00001559	gei-1	1.5898	0.00123343	0.0121887	Guanine nucleotide releasing factor	gei-1 encodes a protein containing a RhoGAP domain and a START (StAR-related lipid-transfer) domain and interacts with GEX-2 in yeast two-hybrid assays.	[Biological_process-signal transduction-manual cur.-GO:0007165][Cellular_component-intracellular-manual cur.-GO:0005622][Molecular_function-protein binding-manual cur.-GO:0005515][Biological_process-signal transduction-automatic cur.-GO:0007165][Cellular_component-intracellular-automatic cur.-GO:0005622]
WBGene00009785	F46C5.10	1.58953	0.00636749	0.0462747
WBGene00004458	rpn-1	1.58876	0.000132381	0.00176253		rpn-1 encodes a non-ATPase subunit of the 26S proteasome's 19S regulatory particle (RP) base subcomplex; rpn-1 activity is essential for embryonic, larval, and germline development; by homology, RPN-1 is predicted to function in unfolding and recognition of protein substrates and/or recycling of ubiquitin moieties during protein degradation.	[Biological_process-reproduction-manual cur.-GO:0000003][Biological_process-nematode larval development-manual cur.-GO:0002119][Biological_process-determination of adult life span-manual cur.-GO:0008340][Biological_process-embryonic development ending in birth or egg hatching-manual cur.-GO:0009792][Biological_process-apoptosis-manual cur.-GO:0006915][Biological_process-growth-manual cur.-GO:0040…
WBGene00017658	F21C10.9	1.58799	0.000209085	0.00262274
WBGene00004059	pmp-2	1.58431	4.81036e-05	0.000712341	peroxisomal membrane protein (PMP70, an ATP-binding transport protein)		[Biological_process-transport-manual cur.-GO:0006810][Cellular_component-integral to membrane-manual cur.-GO:0016021][Cellular_component-membrane-manual cur.-GO:0016020][Molecular_function-ATP binding-manual cur.-GO:0005524][Molecular_function-ATPase activity-manual cur.-GO:0016887][Molecular_function-nucleotide binding-manual cur.-GO:0000166][Molecular_function-nucleoside-triphosphatase activity…
WBGene00010197	F57C2.5	1.58428	0.00263065	0.0226828			[Biological_process-biosynthetic process-automatic cur.-GO:0009058][Molecular_function-strictosidine synthase activity-automatic cur.-GO:0016844]
WBGene00013752	Y113G7A.15	1.58421	0.00491617	0.0376262
WBGene00021895	clec-84	1.58107	0.00377359	0.0303076	clec family, C-type lectin		[Molecular_function-binding-manual cur.-GO:0005488][Molecular_function-binding-automatic cur.-GO:0005488]
WBGene00004890	smp-2	1.58087	0.000857132	0.00895385			[Cellular_component-integral to membrane-manual cur.-GO:0016021][Molecular_function-protein binding-manual cur.-GO:0005515][Molecular_function-protein binding-automatic cur.-GO:0005515]
WBGene00004505	rpt-5	1.57996	0.000616749	0.00676487	ATPase	rpt-5 encodes a triple A ATPase subunit of the 26S proteasome's 19S regulatory particle (RP) base subcomplex; RPT-5 is required for embryonic, larval, and germline development and by homology, is predicted to function in unfolding protein substrates and translocating them into the core proteolytic particle (CP) of the proteasome.	[Biological_process-embryonic development ending in birth or egg hatching-manual cur.-GO:0009792][Biological_process-reproduction-manual cur.-GO:0000003][Biological_process-determination of adult life span-manual cur.-GO:0008340][Biological_process-nematode larval development-manual cur.-GO:0002119][Biological_process-protein catabolic process-manual cur.-GO:0030163][Biological_process-DNA repair…
WBGene00001447	flp-4	1.57981	0.00219829	0.0195692	FMRFamide-like peptide		[Biological_process-opeptide signaling pathway-manual cur.-GO:0007218][Biological_process-opeptide signaling pathway-automatic cur.-GO:0007218]
WBGene00006737	ulp-2	1.57795	0.00507498	0.0386067			[Biological_process-nematode larval development-manual cur.-GO:0002119][Biological_process-growth-manual cur.-GO:0040007][Biological_process-reproduction-manual cur.-GO:0000003][Biological_process-positive regulation of growth rate-manual cur.-GO:0040010][Biological_process-embryonic development ending in birth or egg hatching-manual cur.-GO:0009792][Biological_process-proteolysis-manual cur.-GO:…
WBGene00001555	gcy-35	1.57721	0.00695103	0.0495609	guanylate cyclase beta subunit	gcy-35 encodes a soluble guanylyl cyclase; GCY-35 activity is required for regulation of aggregation, aerotaxis, aerokinesis, gustatory plasticity, and innate immunity; GCY-35 activity is also required in the URX sensory neurons to sense increases in O2 levels and effect corresponding behavioral changes; gcy-35::gfp reporter fusions are expressed in a number of neurons, including the AQR, PQR, an…	[--manual cur.-GO:0035556][Biological_process-response to oxygen levels-manual cur.-GO:0070482][Biological_process-aerotaxis-manual cur.-GO:0009454][Biological_process-response to hyperoxia-manual cur.-GO:0055093][Biological_process-multicellular organismal response to stress-manual cur.-GO:0033555][Biological_process-cyclic nucleotide biosynthetic process-manual cur.-GO:0009190][Biological_proce…
WBGene00000883	cyn-7	1.5753	1.30721e-05	0.000219411	Peptidyl-prolyl cis-trans isomerases	cyn-7 encodes a cyclophilin A isoform; while not tested for peptidyl-prolyl isomerase activity in vitro, it is very similar to CYN-3 and closely resembles the prototypical CypA, and is therefore likely to be a member of the cytosolic CsA-binding cyclophilin subfamily; CYN-7 was required for embryonic viability in one set of mass RNAi assays.	[Biological_process-embryonic development ending in birth or egg hatching-manual cur.-GO:0009792][Biological_process-protein folding-manual cur.-GO:0006457][Molecular_function-peptidyl-prolyl cis-trans isomerase activity-manual cur.-GO:0003755][Molecular_function-peptidyl-prolyl cis-trans isomerase activity-automatic cur.-GO:0003755][Biological_process-embryonic development ending in birth or egg…
WBGene00018342	F42A10.6	1.57392	0.000620454	0.00680157
WBGene00000405	cdk-1	1.57373	0.00300996	0.0253382	serine/threonine kinase (CDC2/CDKX subfamily)	cdk-1 encodes a cyclin-dependent kinase, orthologous to and functionally interchangeable with CDC28 from S. cerevisiae; CDK-1 is required for cell-cycle progression through M phase in both meiosis and mitosis; in regulating progression through meiosis and the oocyte-to-egg transition, CDK-1 functions to regulate the activity of the MBK-2 DYRK2 family kinase that phosphorylates a number of substra…	[Biological_process-protein amino acid phosphorylation-manual cur.-GO:0006468][Biological_process-M phase of mitotic cell cycle-manual cur.-GO:0000087][Biological_process-meiosis-manual cur.-GO:0007126][Biological_process-oocyte maturation-manual cur.-GO:0001556][Biological_process-positive regulation of meiosis-manual cur.-GO:0045836][Biological_process-embryonic development ending in birth or e…
WBGene00003925	pas-4	1.57161	0.00237628	0.0208613	proteasome A-type submit	pas-4 encodes a proteasome alpha-type seven subunit of the core 20S proteasome subcomplex; loss of pas-4 activity via RNAi results in a wide variety of defects including embryonic and larval lethality, sterility, abnormal locomotion, slow growth, and abnormal transgene expression and subcellular localization; loss of pas-4 activity also results in activation of SKN-1, a transcription factor requi…	[Biological_process-embryonic development ending in birth or egg hatching-manual cur.-GO:0009792][Biological_process-reproduction-manual cur.-GO:0000003][Biological_process-nematode larval development-manual cur.-GO:0002119][Biological_process-positive regulation of growth rate-manual cur.-GO:0040010][Biological_process-growth-manual cur.-GO:0040007][Biological_process-locomotion-manual cur.-GO:0…
WBGene00004089	ppk-3	1.56954	0.00431427	0.0337723	FYVE zinc finger	ppk-3 encodes a phosphatidylinositol phosphate kinase 3 (PPK-3) and the ortholog of yeast and mammalian PIKfyve/Fab1p; ppk-3 is required for the proper maturation of lysosomes and the production of phosphatidylinositol-3,5-bisphosphate (PtdIns(3,5)P2) from phosphatidylinositol 3-monophosphate; ppk-3 is also required for embryonic viability and normal growth and development; ppk-3 functions mainly…	[Biological_process-cellular protein metabolic process-manual cur.-GO:0044267][Biological_process-phosphatidylinositol metabolic process-manual cur.-GO:0046488][Molecular_function-phosphatidylinositol 3-phosphate binding-manual cur.-GO:0032266][Molecular_function-metal ion binding-manual cur.-GO:0046872][Molecular_function-ATP binding-manual cur.-GO:0005524][Molecular_function-phosphatidylinosito…
WBGene00020839	T27A3.2	1.5684	0.00192829	0.0175829	ubiquitin carboxyl-terminal hydrolase		[Biological_process-reproduction-automatic cur.-GO:0000003][Biological_process-positive regulation of locomotion-automatic cur.-GO:0040017][Molecular_function-protein binding-automatic cur.-GO:0005515][Biological_process-ubiquitin-dependent protein catabolic process-automatic cur.-GO:0006511][Molecular_function-zinc ion binding-automatic cur.-GO:0008270][Biological_process-hermaphrodite genitalia…
WBGene00009254	F29D11.2	1.56781	0.00110979	0.0111726		capg-1 encodes the C. elegans homolog of human CAP-G, a subunit of the condensin I complex that functions to organize chromosomal structure and regulate chromosome segregation; immunoprecipitation experiments using C. elegans embryonic extracts demonstrate that CAPG-1 is a member of two distinct condensin I complexes, condensin I and condensin I-DC, that regulate meiotic and mitotic chromosome se…	[Biological_process-positive regulation of locomotion-automatic cur.-GO:0040017][Biological_process-embryonic development ending in birth or egg hatching-automatic cur.-GO:0009792][Biological_process-positive regulation of growth rate-automatic cur.-GO:0040010][Biological_process-locomotion-automatic cur.-GO:0040011][Biological_process-body morphogenesis-automatic cur.-GO:0010171][Biological_proc…
WBGene00001396	fat-4	1.56655	0.000141539	0.00187126	cytochrome B5 containing fusion protein	fat-4 encodes a delta-5 fatty acid desaturase; when expressed heterologously in S. cerevisiae, FAT-4 converts di-homo-gamma-linolenic acid (20:3delta8,11,14) to arachidonic acid (20:4delta5,8,11,14), an important precursor in eicosanoid metabolism, as well as on other fatty acids (C18 to C20); FAT-4 is is required in vivo for delta-5 unsaturated fatty acid synthesis.	[Biological_process-unsaturated fatty acid biosynthetic process-manual cur.-GO:0006636][Biological_process-multicellular organism growth-manual cur.-GO:0035264][Biological_process-determination of adult life span-manual cur.-GO:0008340][Biological_process-lipid metabolic process-manual cur.-GO:0006629][Biological_process-fatty acid biosynthetic process-manual cur.-GO:0006633][Biological_process-o…
WBGene00022087	Y69A2AR.16	1.5665	0.00412418	0.0325771			[Biological_process-oxidation reduction-automatic cur.-GO:0055114][Molecular_function-oxidoreductase activity-automatic cur.-GO:0016491][Biological_process-metabolic process-automatic cur.-GO:0008152]
WBGene00020936	hrpf-1	1.56594	0.00261028	0.0225421		W02D3.11 encodes, by alternative splicing, two protein isoforms orthologous to human hnRNP F and hnRNP H proteins, which activate alternative mRNA splicing in neurons; W02D3.11A-B proteins localize to nuclear speckles thought to represent foci of pre-mRNA; with EXC-7 and UNC-75, W02D3.11A-B may act as pre-mRNA splicing factors.	[Molecular_function-nucleic acid binding-manual cur.-GO:0003676][Molecular_function-nucleic acid binding-automatic cur.-GO:0003676]
WBGene00011222	R10H10.3	1.56502	0.000524978	0.00587788	CUB domain, von Willebrand factor type A domain		[Biological_process-embryonic development ending in birth or egg hatching-automatic cur.-GO:0009792][Molecular_function-protein binding-automatic cur.-GO:0005515]
WBGene00007414	C07E3.3	1.56159	0.00129832	0.0126767
WBGene00017925	F29B9.11	1.56102	0.00148549	0.0141829			[Biological_process-embryonic development ending in birth or egg hatching-automatic cur.-GO:0009792][Biological_process-positive regulation of growth rate-automatic cur.-GO:0040010][Biological_process-growth-automatic cur.-GO:0040007][Biological_process-nematode larval development-automatic cur.-GO:0002119]
WBGene00000479	cgh-1	1.56035	0.00210088	0.0188559	ATP-dependent RNA helicase	cgh-1 encodes a putative DEAD-box RNA helicase, orthologous to budding yeast Dhh1p, fission yeast Ste13p, Drosophila ME31B, and human DDX6 (OMIM:600326); CGH-1 inhibits physiological apoptosis in oocytes, keeping it down to a normal level of ~50% in hermaphrodite gonads; independently of apoptosis, CGH-1 is also required for sperm function, oocyte fertilization, and early embryonic cytokinesis; b…	[Biological_process-gamete generation-manual cur.-GO:0007276][Biological_process-anti-apoptosis-manual cur.-GO:0006916][Biological_process-mRNA metabolic process-manual cur.-GO:0016071][Biological_process-negative regulation of translation-manual cur.-GO:0017148][Biological_process-embryonic development ending in birth or egg hatching-manual cur.-GO:0009792][Biological_process-gene expression-man…
WBGene00000107	alh-1	1.56005	0.000226088	0.00280617	Aldehyde dehydrogenase 2	alh-1 is orthologous to the human gene ALDEHYDE DEHYDROGENASE 2, MITOCHONDRIAL (ALDH2; OMIM:100650), in which a polymorphism can lead to acute ethanol intolerance.	[Biological_process-multicellular organismal homeostasis-manual cur.-GO:0048871][Biological_process-lipid storage-manual cur.-GO:0019915][Biological_process-metabolic process-manual cur.-GO:0008152][Biological_process-oxidation reduction-manual cur.-GO:0055114][Molecular_function-oxidoreductase activity-manual cur.-GO:0016491][Biological_process-metabolic process-automatic cur.-GO:0008152][Biolog…
WBGene00004463	rpn-7	1.56002	0.00169537	0.0158734		rpn-7 is predicted to encode a non-ATPase subunit of the 19S regulatory complex of the proteasome that affects fertility and embryonic viability.	[Biological_process-molting cycle, collagen and cuticulin-based cuticle-manual cur.-GO:0018996][Biological_process-reproduction-manual cur.-GO:0000003][Biological_process-apoptosis-manual cur.-GO:0006915][Biological_process-embryonic development ending in birth or egg hatching-manual cur.-GO:0009792][Biological_process-nematode larval development-manual cur.-GO:0002119][Biological_process-determi…
WBGene00005009	spr-4	1.55938	0.000782744	0.00826371	Zinc finger, C2H2 type (11 domains)		[Cellular_component-intracellular-manual cur.-GO:0005622][Molecular_function-zinc ion binding-manual cur.-GO:0008270][Molecular_function-zinc ion binding-automatic cur.-GO:0008270][Cellular_component-intracellular-automatic cur.-GO:0005622]
WBGene00010075	F55A11.1	1.55923	0.00672937	0.0482724	EF hand domains
WBGene00007392	fbxa-156	1.5591	0.00314243	0.0261283		This gene encodes a protein containing an F-box, a motif predicted to mediate protein-protein interactions either with homologs of yeast Skp-1p or with other proteins; this gene's encoded protein also contains an FTH/DUF38 motif, which may also mediate protein-protein interaction.	[Molecular_function-protein binding-manual cur.-GO:0005515][Molecular_function-protein binding-automatic cur.-GO:0005515]
WBGene00010496	K02B12.3	1.55894	0.00672895	0.0482724	WD domain, G-beta repeat		[Biological_process-reproduction-automatic cur.-GO:0000003][Biological_process-embryonic development ending in birth or egg hatching-automatic cur.-GO:0009792][Molecular_function-protein binding-automatic cur.-GO:0005515][Biological_process-positive regulation of growth rate-automatic cur.-GO:0040010][Biological_process-locomotion-automatic cur.-GO:0040011][Biological_process-growth-automatic cur…
WBGene00003786	npa-1	1.55828	1.71903e-05	0.000280548		npa-1 encodes a large polyprotein precursor that is posttranslationally cleaved to multiple units of ~14.5kDa, each of which is a strong binding protein for fatty acids and retinol (Vitamin A); the lipid binding sites of NPA-1-derived peptides are unusually apolar; NPA-1-derived peptides probably are carrier proteins that enable distribution of these lipids within nematodes; NPA-1-derived peptide…	[Biological_process-determination of adult life span-manual cur.-GO:0008340][Biological_process-negative regulation of vulval development-manual cur.-GO:0040027][Biological_process-determination of adult life span-automatic cur.-GO:0008340]
WBGene00004703	rsp-6	1.55787	0.000488148	0.00549815	RNA binding protein	rsp-6 encodes an RNA binding protein that is the C. elegans ortholog of the SFRS3/SRp20 pre-mRNA splicing factors; although loss of rsp-6 activity alone results in no obvious abnormalities, RNAi experiments targeting multiple RSP proteins indicate that, in combination with other RSP proteins, RSP-6 plays a role in embryonic and larval development, germline sex determination (sperm-oocyte switch),…	[Biological_process-regulation of transcription termination-manual cur.-GO:0031554][Biological_process-regulation of alternative nuclear mRNA splicing, via spliceosome-manual cur.-GO:0000381][Biological_process-RNA processing-manual cur.-GO:0006396][Biological_process-embryonic development ending in birth or egg hatching-manual cur.-GO:0009792][Biological_process-gastrulation with mouth forming f…
WBGene00019240	H24K24.3	1.55713	0.000778823	0.00822814	alcohol dehydrogenase		[Biological_process-oxidation reduction-manual cur.-GO:0055114][Biological_process-ethanol oxidation-manual cur.-GO:0006069][Molecular_function-zinc ion binding-manual cur.-GO:0008270][Molecular_function-oxidoreductase activity-manual cur.-GO:0016491][Molecular_function-S-(hydroxymethyl)glutathione dehydrogenase activity-manual cur.-GO:0051903][Biological_process-ethanol oxidation-automatic cur.-…
WBGene00004227	ptr-13	1.55608	0.000518655	0.00582091		ptr-13 encodes a nematode-specific member of the sterol sensing domain (SSD) proteins, distantly paralogous to Drosophila PATCHED (PTC) and human PTCH (OMIM:601309, mutated in basal cell nevus syndrome); PTR-13 is weakly required for normal molting from L4 to adult stages; PTR-13 is also required for normal growth to full size and locomotion.	[Biological_process-molting cycle, collagen and cuticulin-based cuticle-manual cur.-GO:0018996][Biological_process-locomotion-manual cur.-GO:0040011][Biological_process-positive regulation of multicellular organism growth-manual cur.-GO:0040018][Cellular_component-membrane-manual cur.-GO:0016020][Cellular_component-integral to membrane-manual cur.-GO:0016021][Molecular_function-hedgehog receptor …
WBGene00003036	lin-53	1.55516	0.00104397	0.010572	chromatin assembly factor 1 P55 subunit like	lin-53 encodes a class B synMuv protein containing a 7 WD-repeat similar to the mammalian homolog RbAp48 (OMIM: 602923), an interaction between LIN-53 and LIN-9 is important for the incorporation of LIN-53 into the DRM complex; a complete loss of LIN-53 disrupts DRM complex formation and result in the degradation of other complex members; Null mutations in lin-53 causes decreases in the protein l…	[Biological_process-embryonic digestive tract morphogenesis-manual cur.-GO:0048557][Biological_process-tail tip morphogenesis-manual cur.-GO:0045138][Biological_process-cell fate specification-manual cur.-GO:0001708][Biological_process-embryonic development ending in birth or egg hatching-manual cur.-GO:0009792][Biological_process-nematode larval development-manual cur.-GO:0002119][Biological_pro…
WBGene00002229	klp-19	1.55429	0.00428757	0.0335779	Kinesin motor domain	klp-19 encodes a plus-end-directed microtubule motor protein that is most closely related to motors of the kinesin-4 family; KLP-19 activity is essential for embryonic and larval development and is required for generating a force that aligns sister chromatid kinetochores directly opposite the spindle poles thus ensuring proper holocentric chromosome segregation; KLP-19 expression is detected in e…	[Biological_process-mitosis-manual cur.-GO:0007067][Biological_process-embryonic development ending in birth or egg hatching-manual cur.-GO:0009792][Biological_process-receptor-mediated endocytosis-manual cur.-GO:0006898][Biological_process-hermaphrodite genitalia development-manual cur.-GO:0040035][Biological_process-reproduction-manual cur.-GO:0000003][Biological_process-nematode larval develop…
WBGene00018257	F41B4.1	1.5535	0.00148522	0.0141829
WBGene00020935	fnci-1	1.5535	0.00305399	0.025596			[Biological_process-embryonic development ending in birth or egg hatching-manual cur.-GO:0009792][Biological_process-embryonic development ending in birth or egg hatching-automatic cur.-GO:0009792]
WBGene00007107	pfd-4	1.55163	0.00116923	0.0116712	paramyosin like	pfd-4 encodes a putative prefoldin subunit 4, orthologous to human PFDN4 (OMIM:604898), that is dispensable for viability; PFD-4 is redundant for prefoldin function in C. elegans; pfd-4(gk403) mutants and pfd-4(RNAi) animals, unlike animals undergoing RNAi against most prefoldin subunits, have no obvious phenotypes.	[Biological_process-negative regulation of vulval development-manual cur.-GO:0040027][Biological_process-protein folding-manual cur.-GO:0006457][Cellular_component-prefoldin complex-manual cur.-GO:0016272][Molecular_function-unfolded protein binding-manual cur.-GO:0051082][Molecular_function-chaperone binding-manual cur.-GO:0051087][Molecular_function-chaperone binding-automatic cur.-GO:0051087][…
WBGene00000083	adt-2	1.55114	9.41818e-05	0.00130076	Thrombospondin	adt-2, a member of ADAMTS (a disintegrin and metalloprotease with thrombospodin motif) family of secreated metalloproteases is encoded by sma-21; adt-2 binds to extracellular matrix and is involved in remodeling of the ECM; homozygous adt-2 mutants die at 3-fold stage of embryogenesis or during hatching; adult worms are about 20% reduced body length as compared to the wildtype; adt-2 mutants have…	[Biological_process-positive regulation of multicellular organism growth-manual cur.-GO:0040018][Biological_process-determination of adult life span-manual cur.-GO:0008340][Biological_process-collagen fibril organization-manual cur.-GO:0030199][Biological_process-regulation of cell size-manual cur.-GO:0008361][Biological_process-molting cycle, collagen and cuticulin-based cuticle-manual cur.-GO:0…
WBGene00004391	rnr-1	1.54937	0.000205567	0.00258721	Ribonucleoside-disphosphate reductase large chain	rnr-1 encodes the large subunit of ribonucleotide reductase; by homology, RNR-1 is predicted to function in deoxyribonucleotide biosynthesis; in C. elegans rnr-1 is an essential gene whose activity is required for reproduction and embryonic development.	[Biological_process-nematode larval development-manual cur.-GO:0002119][Biological_process-growth-manual cur.-GO:0040007][Biological_process-reproduction-manual cur.-GO:0000003][Biological_process-locomotion-manual cur.-GO:0040011][Biological_process-hermaphrodite genitalia development-manual cur.-GO:0040035][Biological_process-embryonic development ending in birth or egg hatching-manual cur.-GO:…
WBGene00003064	lpd-8	1.54912	0.00710342	0.0503928	Yeast hypothetical protein YKE0 like	lpd-8 encodes a homolog of human and mouse HIRA-interacting protein-5; LPD-8 has C-terminal similarity to a domain of NifU observed in thioredoxin-like proteins and domains (COG0694), and is predicted to be mitochondrial on phylogenetic grounds.	[Biological_process-lipid storage-manual cur.-GO:0019915][Biological_process-nematode larval development-manual cur.-GO:0002119][Biological_process-growth-manual cur.-GO:0040007][Biological_process-embryonic development ending in birth or egg hatching-manual cur.-GO:0009792][Biological_process-lipid metabolic process-manual cur.-GO:0006629][Biological_process-positive regulation of growth rate-ma…
WBGene00006874	vab-8	1.5476	0.000279724	0.00337638	kinesin-like protein	The vab-8 gene encodes a novel protein containing an atypical kinesin-like motor domain that is required for many posteriorly-directed cell migrations, as well as axonal outgrowth and pathfinding; vab-8 encodes two protein isoforms: VAB-8S, a novel protein expressed in migrating cells, and VAB-8L, which contains a kinesin-related domain, is expressed in neurons and functions in growth cone migrat…	[Biological_process-cell migration-manual cur.-GO:0016477][Biological_process-axon guidance-manual cur.-GO:0007411][Biological_process-regulation of cell migration-manual cur.-GO:0030334][Biological_process-mesodermal cell migration-manual cur.-GO:0008078][Biological_process-on migration-manual cur.-GO:0001764][Biological_process-tail morphogenesis-manual cur.-GO:0035121][Biological_process-ovipo…
WBGene00022119	Y71F9AL.17	1.54674	0.000100184	0.00137459	coatomer, alpha chain	Y71F9AL.17 encodes an alpha subunit of the coatomer (COPI) complex; in mass RNAi assays, Y71F9AL.17 is required for embryonic viability, fertility, normal locomotion, and normally rapid growth.	[Biological_process-reproduction-automatic cur.-GO:0000003][Biological_process-embryonic development ending in birth or egg hatching-automatic cur.-GO:0009792][Biological_process-vesicle-mediated transport-automatic cur.-GO:0016192][Molecular_function-protein binding-automatic cur.-GO:0005515][Biological_process-secretion by cell-automatic cur.-GO:0032940][Biological_process-intracellular protein…
WBGene00001911	his-37	1.54671	0.000133931	0.00178066	histone H4	his-37 encodes an H4 histone.	[Biological_process-embryonic development ending in birth or egg hatching-manual cur.-GO:0009792][Biological_process-striated-manual cur.-GO:0071688][Biological_process-reproduction-manual cur.-GO:0000003][Biological_process-nematode larval development-manual cur.-GO:0002119][Biological_process-growth-manual cur.-GO:0040007][Biological_process-locomotion-manual cur.-GO:0040011][Biological_process…
WBGene00010785	top-2	1.54545	0.000273699	0.00332065	DNA topoisomerase II		[Biological_process-embryonic development ending in birth or egg hatching-manual cur.-GO:0009792][Biological_process-cytokinesis-manual cur.-GO:0000910][Biological_process-cell division-manual cur.-GO:0051301][Biological_process-DNA topological change-manual cur.-GO:0006265][Biological_process-nematode larval development-manual cur.-GO:0002119][Biological_process-growth-manual cur.-GO:0040007][Bi…
WBGene00003950	pbs-4	1.54428	0.00275325	0.023589	peptidase	pbs-4 encodes a B-type subunit of the 26S proteasome's 20S protease core particle; by homology, PBS-4 is predicted to function in ATP/ubiquitin-dependent nonlysosomal protein degradation; loss of pbs-4 activity via RNAi indicates that, in C. elegans, PBS-4 is required for embryonic, germline, and larval development.	[Biological_process-embryonic development ending in birth or egg hatching-manual cur.-GO:0009792][Biological_process-determination of adult life span-manual cur.-GO:0008340][Biological_process-reproduction-manual cur.-GO:0000003][Biological_process-proteolysis involved in cellular protein catabolic process-manual cur.-GO:0051603][Cellular_component-proteasome core complex-manual cur.-GO:0005839][…
WBGene00004466	rpn-10	1.5441	0.00287868	0.0244416		rpn-10 encodes a protein that contains two ubiquitin interaction motifs and is a member of the von Willebrand factor, type A superfamily similar to the mouse 26S proteasome non-ATP regulatory subunit 4.	[Biological_process-ubiquitin-dependent protein catabolic process-manual cur.-GO:0006511][Biological_process-spermatogenesis-manual cur.-GO:0007283][Biological_process-negative regulation of vulval development-manual cur.-GO:0040027][Biological_process-RNA interference-manual cur.-GO:0016246][Biological_process-determination of adult life span-manual cur.-GO:0008340][Biological_process-protein ca…
WBGene00004773	sem-4	1.54387	6.10048e-05	0.000886002	Zinc finger, C2H2 type (7 domains)	sem-4 encodes a zinc-finger protein; sem-4 activity is required for proper development of cells in neuronal, mesodermal, and vulval cell lineages; SEM-4::GFP reporter fusions are widely expressed with fluorescence seen in a number of different cell types including neurons, hypodermis, vulval precursor cells, and tail blast cells such as B and F.	[Biological_process-mesodermal cell differentiation-manual cur.-GO:0048333][Biological_process-muscle cell differentiation-manual cur.-GO:0042692][Biological_process-oblast differentiation-manual cur.-GO:0014016][Biological_process-axon extension-manual cur.-GO:0048675][Biological_process-oviposition-manual cur.-GO:0018991][Cellular_component-intracellular-manual cur.-GO:0005622][Molecular_functi…
WBGene00011891	T21C9.3	1.54374	0.00044682	0.0050904			[Biological_process-sodium ion transport-manual cur.-GO:0006814][Cellular_component-membrane-manual cur.-GO:0016020][Cellular_component-integral to membrane-manual cur.-GO:0016021][Molecular_function-sodium channel activity-manual cur.-GO:0005272][Cellular_component-membrane-automatic cur.-GO:0016020][Biological_process-sodium ion transport-automatic cur.-GO:0006814][Molecular_function-sodium cha…
WBGene00011692	T10G3.1	1.54334	0.00169891	0.0158829			[Biological_process-embryonic development ending in birth or egg hatching-automatic cur.-GO:0009792]
WBGene00013078	ttr-25	1.54311	0.00147808	0.0141413	Transthyretin-like family		[Cellular_component-extracellular space-manual cur.-GO:0005615][Cellular_component-extracellular space-automatic cur.-GO:0005615]
WBGene00016628	C44B7.6	1.54282	0.00699405	0.0497924			[Cellular_component-integral to membrane-manual cur.-GO:0016021]
WBGene00010177	F57A8.1	1.54208	0.000951429	0.00978868	ETS domain
WBGene00001073	dpy-11	1.54205	0.000277319	0.00335378	thioredoxin	dpy-11 encodes a membrane- associated thioredoxin- like (TRX) protein that affects body shape and ray morphology; the TRX domain displays catalytic activity in vitro, and dpy-11 is expressed in cytoplasm of hypodermis.	[Biological_process-protein modification process-manual cur.-GO:0006464][Biological_process-positive regulation of multicellular organism growth-manual cur.-GO:0040018][Biological_process-body morphogenesis-manual cur.-GO:0010171][Biological_process-oviposition-manual cur.-GO:0018991][Biological_process-locomotion-manual cur.-GO:0040011][Biological_process-cell redox homeostasis-manual cur.-GO:00…
WBGene00006517	tag-172	1.54201	0.00143874	0.0138598	serine/threonine kinase (CLK subfamily)		[Biological_process-protein amino acid phosphorylation-manual cur.-GO:0006468][Molecular_function-protein kinase activity-manual cur.-GO:0004672][Molecular_function-ATP binding-manual cur.-GO:0005524][Molecular_function-protein serine/threonine kinase activity-manual cur.-GO:0004674][Molecular_function-protein tyrosine kinase activity-manual cur.-GO:0004713][Molecular_function-ATP binding-automat…
WBGene00003965	pdk-1	1.54186	0.00281762	0.0240205	protein kinase	pdk-1 encodes the C. elegans 3-phosphoinositide-dependent kinase 1 ortholog; PDK-1 is a component of the DAF-2/insulin receptor-like signaling pathway and accordingly, functions to regulate such processes as dauer larvae formation, longevity, and salt chemotaxis learning; genetic analyses indicate that, in regulating dauer arrest, PDK-1 acts downstream of AGE-1/PI3K and upstream of the AKT-1 and …	[Biological_process-dauer larval development-manual cur.-GO:0040024][Biological_process-learning or memory-manual cur.-GO:0007611][Biological_process-regulation of chemotaxis-manual cur.-GO:0050920][Biological_process-protein amino acid phosphorylation-manual cur.-GO:0006468][Cellular_component-axon-manual cur.-GO:0030424][Cellular_component-cell soma-manual cur.-GO:0043025][Cellular_component-nu…
WBGene00003163	mdl-1	1.54078	7.45097e-05	0.00105692	human Max-interacting bHLH-Zip protein	mdl-1 encodes a basic helix-loop-helix (bHLH) protein similar to the vertebrate MAD transcriptional regulators; in vitro, MDL-1 can heterodimerize, and bind an E-box DNA sequence, with MXL-1, a C. elegans MAX-like bHLH protein; when expressed in rat embryonic fibroblasts, MDL-1 is able to suppress c-MYC/RAS-induced cell transformation, in a manner dependent upon an intact, predicted SIN3 interact…	[Biological_process-negative regulation of fibroblast proliferation-manual cur.-GO:0048147][Biological_process-determination of adult life span-manual cur.-GO:0008340][Biological_process-embryonic development ending in birth or egg hatching-manual cur.-GO:0009792][Molecular_function-protein heterodimerization activity-manual cur.-GO:0046982][Molecular_function-sequence-specific DNA binding-manual…
WBGene00000411	cdl-1	1.53916	0.00715455	0.0506483		cdl-1 encodes a homolog of human hairpin (stem-loop) binding proteins (HBP/SLBP) that bind to the hairpin (stem-loop) structure in the 3' untranslated region (3' UTR) of histone mRNAs, and thus promote histone pre-mRNA processing and translation of mature histone mRNA; CDL-1 is required for normally high levels of histone gene expression, normal cell division during late larval development, embry…	[Biological_process-apoptosis-manual cur.-GO:0006915][Biological_process-embryonic development-manual cur.-GO:0009790][Biological_process-mitotic chromosome condensation-manual cur.-GO:0007076][Biological_process-embryonic development ending in birth or egg hatching-manual cur.-GO:0009792][Biological_process-RNA interference-manual cur.-GO:0016246][Biological_process-hermaphrodite genitalia devel…
WBGene00004754	sec-23	1.53852	0.0006388	0.0069582			[Biological_process-embryonic development ending in birth or egg hatching-manual cur.-GO:0009792][Biological_process-reproduction-manual cur.-GO:0000003][Biological_process-apoptosis-manual cur.-GO:0006915][Biological_process-receptor-mediated endocytosis-manual cur.-GO:0006898][Biological_process-oogenesis-manual cur.-GO:0048477][Biological_process-molting cycle, collagen and cuticulin-based cut…
WBGene00022168	Y71H2AM.3	1.53714	0.0036038	0.0291424
WBGene00010811	hmit-1.3	1.53681	0.00503711	0.0383787	glucose transport protein	hmit-1.3 encodes one of three C. elegans proton (H+)-dependent myo-inositol transporters; loss of hmit-1.3 activity via large-scale RNAi result in no obvious abnormalities but by homology, HMIT-1.3 is predicted to function as a plasma membrane protein required for the regulated uptake of myo-inositol and thus potentially for regulation of cell signaling and intracellular osmolarity.	[Biological_process-transmembrane transport-manual cur.-GO:0055085][Biological_process-transport-manual cur.-GO:0006810][Cellular_component-membrane-manual cur.-GO:0016020][Cellular_component-integral to membrane-manual cur.-GO:0016021][Molecular_function-substrate-specific transmembrane transporter activity-manual cur.-GO:0022891][Molecular_function-transmembrane transporter activity-manual cur.…
WBGene00015641	C09E7.7	1.5356	0.00373537	0.0300518
WBGene00016746	C48B6.10	1.53509	0.00581876	0.0429319
WBGene00004204	psa-4	1.5337	0.000169628	0.00219493	SNF2alpha like	swsn-4 (phasmid socket absent) gene encodes an ortholog of SWI2/SNF2, a component of the SWI/SNF complex that is conserved from yeast to mammals and that is involved in chromatin remodeling; swsn-4 is probably required during mitosis of the T cells for asymmetric cell division.	[Biological_process-embryonic development ending in birth or egg hatching-manual cur.-GO:0009792][Biological_process-hermaphrodite genitalia development-manual cur.-GO:0040035][Biological_process-reproduction-manual cur.-GO:0000003][Biological_process-positive regulation of growth rate-manual cur.-GO:0040010][Biological_process-regulation of transcription, DNA-dependent-manual cur.-GO:0006355][Ce…
WBGene00006406	srgp-1	1.53099	0.000715685	0.00767601	chimaerin like	srgp-1 encodes the ortholog of the mammalian srGAP proteins, which are downstream effectors of the Slit-Robo neuronal guidance pathway and act as negative regulators of neuronal migration; srgp-1 positively regulates cell-cell adhesion during embryonic development and is required along with catenins, hmp-1 and hmp-2 for viability; srgp-1 also functions in engulfing cells to negatively regulate en…	[Biological_process-positive regulation of Rac GTPase activity-manual cur.-GO:0032855][Biological_process-positive regulation of cell-cell adhesion-manual cur.-GO:0022409][Biological_process-regulation of cell-cell adhesion involved in gastrulation-manual cur.-GO:0070587][Biological_process-negative regulation of phagocytosis, engulfment-manual cur.-GO:0060101][Biological_process-negative regulat…
WBGene00020649	T21D12.9	1.52915	0.000732305	0.00782757		sma-10 encodes a protein containing leucine rich-repeats and immunoglobulin-like domains that is a member of the LRIG family of transmembrane proteins; sma-10 functions to regulate the TGFbeta signaling pathway that controls body size; consistent with genetic epistasis analysis suggesting that SMA-10 acts between the DBL-1/TGFbeta ligand and the SMA-6/TGFbeta receptor in the SMA-6/DAF-4 signaling…	[Biological_process-positive regulation of multicellular organism growth-manual cur.-GO:0040018][Biological_process-transforming growth factor beta receptor signaling pathway-manual cur.-GO:0007179][Biological_process-positive regulation of transforming growth factor beta receptor signaling pathway-manual cur.-GO:0030511][Biological_process-reproduction-manual cur.-GO:0000003][Cellular_component-…
WBGene00004990	spp-5	1.52729	7.22574e-05	0.00102884		spp-5 encodes a caenopore, a saposin (B) domain-containing protein that is a member of the saposin-like protein (SAPLIP) superfamily containing mammalian NK-lysin and granulysin and the protozoan amoebapore-like proteins; SPP-5 exhibits pore-forming activity and functions as an effector of innate immunity, demonstrating antimicrobial activity against both Gram-positive and Gram-negative bacteria;…	[Biological_process-defense response to Gram-negative bacterium-manual cur.-GO:0050829][Biological_process-defense response to Gram-positive bacterium-manual cur.-GO:0050830][Biological_process-nematode larval development-manual cur.-GO:0002119][Biological_process-growth-manual cur.-GO:0040007][Biological_process-lipid storage-manual cur.-GO:0019915][Biological_process-positive regulation of grow…
WBGene00004504	rpt-4	1.52671	0.0020606	0.0185385		rpt-4 encodes a predicted ATPase subunit of the 19S regulatory complex of the proteasome that affects body morphology, embryonic viability, growth, movement, and fertility; interacts with itself in yeast two-hybrid assays.	[Biological_process-reproduction-manual cur.-GO:0000003][Biological_process-determination of adult life span-manual cur.-GO:0008340][Biological_process-embryonic development ending in birth or egg hatching-manual cur.-GO:0009792][Biological_process-nematode larval development-manual cur.-GO:0002119][Biological_process-locomotion-manual cur.-GO:0040011][Biological_process-positive regulation of gr…
WBGene00013223	efa-6	1.52632	0.00196471	0.0178374	Sec7 domain	efa-6 encodes a putative guanine nucleotide exchange factor that inhibits DHC-1 in vivo; EFA-6's human orthologs are the pleckstrin and Sec7 domain proteins PSD/TYL/cytohesin-1 (OMIM:602327), PSD2, PSD3, and PSD4; efa-6(RNAi) suppresses the lethality of conditional dhc-1 mutations, as well as the spindle length and cytokinesis defects of dhc-1(or195), indicating that EFA-6 negatively regulates dy…	[Biological_process-embryonic development ending in birth or egg hatching-manual cur.-GO:0009792][Biological_process-regulation of ARF protein signal transduction-manual cur.-GO:0032012][Cellular_component-cell cortex-manual cur.-GO:0005938][Cellular_component-intracellular-manual cur.-GO:0005622][Molecular_function-ARF guanyl-nucleotide exchange factor activity-manual cur.-GO:0005086][Molecular_…
WBGene00007143	B0334.3	1.52619	0.000202248	0.00254884	Thiamine pyrophosphate enzymes		[Molecular_function-catalytic activity-manual cur.-GO:0003824][Molecular_function-thiamin pyrophosphate binding-manual cur.-GO:0030976][Molecular_function-magnesium ion binding-manual cur.-GO:0000287][Molecular_function-magnesium ion binding-automatic cur.-GO:0000287][Molecular_function-catalytic activity-automatic cur.-GO:0003824][Molecular_function-thiamin pyrophosphate binding-automatic cur.-G…
WBGene00011977	T24B8.3	1.52601	9.10559e-05	0.00125943
WBGene00017374	ttr-41	1.52497	0.00445783	0.0346953			[Cellular_component-extracellular space-manual cur.-GO:0005615][Cellular_component-extracellular space-automatic cur.-GO:0005615]
WBGene00003072	lrp-2	1.52331	0.000323652	0.0038451	EGF-like protein	lrp-2 encodes a protein related to gp330/megalin which is a member of the mammalian LDL receptor superfamily; lrp-1 is required for proper molting and thus growth of animals; given the molecular identity of lrp-1 and the observation that sterol starvation can phenocopy lrp-1 mutations, lrp-1 is likely involved in the endocytosis of sterols; lrp-1 could also be involved in the processing of protea…	[Biological_process-regulation of cell migration-manual cur.-GO:0030334][Biological_process-cell migration-manual cur.-GO:0016477][Biological_process-secretion by cell-manual cur.-GO:0032940][Cellular_component-Golgi-associated vesicle-manual cur.-GO:0005798][Cellular_component-integral to membrane-manual cur.-GO:0016021][Molecular_function-protein binding-manual cur.-GO:0005515][Molecular_functi…
WBGene00000962	dhc-1	1.52175	0.000116181	0.00157123	dynein heavy chain	dhc-1 encodes a cytoplasmic dynein heavy chain homolog required in one-cell embryos for pronuclear migration, centrosome separation, centrosome proximity to the male pronucleus, and mitotic spindle orientation, suggesting that DHC-1 helps position the microtubule organizing center; DHC-1 genetically interacts with SPD-5, a coiled-coil centrosomal protein.	[Biological_process-synaptic transmission, GABAergic-manual cur.-GO:0051932][Biological_process-synaptic vesicle transport-manual cur.-GO:0048489][Biological_process-establishment of meiotic spindle orientation-manual cur.-GO:0051296][Biological_process-embryonic development ending in birth or egg hatching-manual cur.-GO:0009792][Biological_process-mitotic spindle organization-manual cur.-GO:0007…
WBGene00006868	vab-1	1.52161	0.000950108	0.00978613	tyrosine-protein kinase receptor	vab-1 encodes an ephrin receptor; during development, vab-1 activity is required for neural and epithelial morphogenesis as well as for proper axon targeting and neuronal cell migration; in addition, VAB-1 functions as a major sperm protein receptor in a sperm-sensing control mechanism that regulates oocyte meiotic maturation; VAB-1::GFP reporters are expressed in neuronal cells and in oocytes an…	[Biological_process-embryonic body morphogenesis-manual cur.-GO:0010172][Biological_process-axon guidance-manual cur.-GO:0007411][Biological_process-axonogenesis-manual cur.-GO:0007409][Biological_process-embryonic development-manual cur.-GO:0009790][Biological_process-oocyte maturation-manual cur.-GO:0001556][Biological_process-peptidyl-tyrosine phosphorylation-manual cur.-GO:0018108][Biological…
WBGene00019760	calu-1	1.52047	0.00122607	0.0121359	calcium binding protein		[Biological_process-determination of adult life span-manual cur.-GO:0008340][Biological_process-nematode larval development-manual cur.-GO:0002119][Biological_process-growth-manual cur.-GO:0040007][Biological_process-locomotion-manual cur.-GO:0040011][Biological_process-molting cycle, collagen and cuticulin-based cuticle-manual cur.-GO:0018996][Molecular_function-calcium ion binding-manual cur.-G…
WBGene00004152	pqn-70	1.51853	0.00414573	0.0327115		The protein product of this gene is predicted to contain a glutamine/asparagine (Q/N)-rich ('prion') domain, by the algorithm of Michelitsch and Weissman (as of the WS77 release of WormBase, i.e., in wormpep77).	[Biological_process-RNA interference-manual cur.-GO:0016246][Biological_process-RNA interference-automatic cur.-GO:0016246]
WBGene00016018	C23H3.2	1.51844	0.00568544	0.0421128			[Biological_process-lipid storage-manual cur.-GO:0019915][Cellular_component-integral to membrane-manual cur.-GO:0016021]
WBGene00003962	pdi-1	1.51708	0.000456155	0.00519048	protein disulfide isomerase	pdi-1 encodes a protein disulfide isomerase; loss of function mutations in pdi-1 result in no obvious abnormalities, but animals triply mutant for three C. elegans PDI's, encoded by pdi-1, pdi-2, and pdi-3, display embryonic lethality characterized by loss of vermiform morphology after elongation, suggesting that the pdi genes function redundantly in embryonic morphogenesis; PDI-1 exhibits protei…	[Biological_process-glycerol ether metabolic process-manual cur.-GO:0006662][Biological_process-cell redox homeostasis-manual cur.-GO:0045454][Cellular_component-endoplasmic reticulum-manual cur.-GO:0005783][Molecular_function-protein disulfide isomerase activity-manual cur.-GO:0003756][Molecular_function-protein-glutamine gamma-glutamyltransferase activity-manual cur.-GO:0003810][Molecular_funct…
WBGene00010793	LLC1.2	1.51609	0.00043074	0.00494003			[Biological_process-lipid storage-manual cur.-GO:0019915]
WBGene00011481	imp-2	1.51574	0.000392462	0.00454523	Yeast YKK0 like		[Biological_process-locomotion-manual cur.-GO:0040011][Biological_process-negative regulation of multicellular organism growth-manual cur.-GO:0040015][Biological_process-embryonic development ending in birth or egg hatching-manual cur.-GO:0009792][Biological_process-positive regulation of growth rate-manual cur.-GO:0040010][Biological_process-nematode larval development-manual cur.-GO:0002119][Bi…
WBGene00002070	ile-1	1.51492	0.00211489	0.0189547	P58 protein like	ile-1 is orthologous to the human gene human ERGIC-53, which when mutated leads to deficiency of coagulation factors V/VIII (OMIM:227300).	[Cellular_component-membrane-manual cur.-GO:0016020][Cellular_component-integral to membrane-manual cur.-GO:0016021][Cellular_component-membrane-automatic cur.-GO:0016020]
WBGene00010727	K09G1.1	1.51266	0.00233262	0.0205642			[Cellular_component-integral to membrane-manual cur.-GO:0016021]
WBGene00000967	dhs-3	1.51252	0.00333101	0.0273945	3-oxoacyl-[acyl-carrier protein] reductase	dhs-3 encodes a member of the short-chain dehydrogenases/reductases family (SDR) predicted to be mitochondrial.	[Biological_process-multicellular organismal response to stress-manual cur.-GO:0033555][Biological_process-embryonic development ending in birth or egg hatching-manual cur.-GO:0009792][Biological_process-metabolic process-manual cur.-GO:0008152][Cellular_component-integral to membrane-manual cur.-GO:0016021][Molecular_function-oxidoreductase activity-manual cur.-GO:0016491][Biological_process-emb…
WBGene00012144	T28H10.3	1.5123	0.0012472	0.0122999	vacuolar processing enzyme like		[Biological_process-embryonic development ending in birth or egg hatching-automatic cur.-GO:0009792][Biological_process-proteolysis-automatic cur.-GO:0006508][Molecular_function-cysteine-type endopeptidase activity-automatic cur.-GO:0004197]
WBGene00000181	ard-1	1.51133	0.00161313	0.0151938	short-chain alcohol dehydrogenase	ard-1 encodes a homolog of mammalian 3-hydroxyacyl-CoA dehydrogenase (HADH II)/amyloid-beta binding alcohol dehydrogenase (ABAD) that is predicted to be mitochondrial.	[Biological_process-hermaphrodite genitalia development-manual cur.-GO:0040035][Biological_process-locomotion-manual cur.-GO:0040011][Biological_process-reproduction-manual cur.-GO:0000003][Biological_process-nematode larval development-manual cur.-GO:0002119][Biological_process-growth-manual cur.-GO:0040007][Biological_process-positive regulation of locomotion-manual cur.-GO:0040017][Biological_…
WBGene00006626	tsn-1	1.50992	0.00038865	0.00450939	human 100 kDa activator protein	tsn-1 encodes the C. elegans ortholog of Tudor-SN (tudor staphylococcal nuclease); TSN-1 is a component of the RNA-induced silencing complex (RISC) and its activity is required for proper function of the let-7 miRNA in vivo; TSN-1 is found in both the nucleus and the cytosol.	[Biological_process-gene silencing by miRNA-manual cur.-GO:0035195][Biological_process-positive regulation of growth rate-manual cur.-GO:0040010][Biological_process-reproduction-manual cur.-GO:0000003][Biological_process-embryonic development ending in birth or egg hatching-manual cur.-GO:0009792][Biological_process-gene silencing by RNA-manual cur.-GO:0031047][Cellular_component-RNA-induced sile…
WBGene00013103	Y51H4A.7	1.50886	0.000697129	0.00749831			[Biological_process-histidine catabolic process-automatic cur.-GO:0006548][Molecular_function-urocanate hydratase activity-automatic cur.-GO:0016153]
WBGene00004051	pme-3	1.50881	0.00651166	0.0471047	poly(ADP)ribose glycohydrolases;poly(ADP-ribose) glycohydrolases	pme-3 encodes a poly(ADP-ribose) glycohydrolase (PARG) orthologous to human PARG (OMIM:603501) and paralogous to PME-4; PME-3 has PARG activity in vitro, and is required in vivo for normal resistance to ionizing radiation; PME-3 is primarily expressed in the nuclei of nerve cells, and in embryos; neuronal expression of PME-3 may reflect a requirement for PARG in preventing neurodegeneration like …	[Biological_process-meiosis-manual cur.-GO:0007126][Biological_process-meiotic chromosome segregation-manual cur.-GO:0045132][Biological_process-carbohydrate metabolic process-manual cur.-GO:0005975][Molecular_function-poly(ADP-ribose) glycohydrolase activity-manual cur.-GO:0004649][Biological_process-carbohydrate metabolic process-automatic cur.-GO:0005975][Molecular_function-poly(ADP-ribose) gl…
WBGene00020662	T21H3.1	1.50696	0.00133287	0.0129685			[Biological_process-lipid metabolic process-manual cur.-GO:0006629][Molecular_function-triacylglycerol lipase activity-manual cur.-GO:0004806][Molecular_function-triacylglycerol lipase activity-automatic cur.-GO:0004806][Biological_process-lipid metabolic process-automatic cur.-GO:0006629]
WBGene00017591	F19C7.1	1.50669	0.000414846	0.0047721			[Biological_process-positive regulation of growth rate-automatic cur.-GO:0040010]
WBGene00010370	ctg-1	1.50577	0.00259506	0.0224271	retinal-binding protein like
WBGene00012444	Y15E3A.5	1.50272	0.00421495	0.0331054
WBGene00011409	T04A8.7	1.50068	0.00148341	0.0141773	1,4-Alpha-glucan branching enzyme	T04A8.7 is orthologous to human GLUCOSIDASE, ACID BETA (GBA; OMIM:606463), which when mutated leads to Gaucher disease.	[Biological_process-embryonic development ending in birth or egg hatching-manual cur.-GO:0009792][Biological_process-reproduction-manual cur.-GO:0000003][Biological_process-positive regulation of growth rate-manual cur.-GO:0040010][Biological_process-apoptosis-manual cur.-GO:0006915][Biological_process-oogenesis-manual cur.-GO:0048477][Biological_process-body morphogenesis-manual cur.-GO:0010171]…
WBGene00016977	C56G2.1	1.50039	8.44417e-05	0.00118356			[Biological_process-embryonic development ending in birth or egg hatching-manual cur.-GO:0009792][Biological_process-determination of adult life span-manual cur.-GO:0008340][Cellular_component-integral to membrane-manual cur.-GO:0016021][Molecular_function-RNA binding-manual cur.-GO:0003723][Molecular_function-RNA binding-automatic cur.-GO:0003723][Biological_process-embryonic development ending …
WBGene00004465	rpn-9	1.50024	0.00310722	0.0259315		rpn-9 is predicted to encode a non-ATPase subunit of the 19S regulatory complex of the proteasome that that affects body morphology, embryonic viability, locomotion, larval viability, fertility, and growth; interacts with RPN-11 in yeast two-hybrid assays.	[Biological_process-nematode larval development-manual cur.-GO:0002119][Biological_process-growth-manual cur.-GO:0040007][Biological_process-embryonic development ending in birth or egg hatching-manual cur.-GO:0009792][Biological_process-reproduction-manual cur.-GO:0000003][Biological_process-locomotion-manual cur.-GO:0040011][Biological_process-positive regulation of growth rate-manual cur.-GO:0…
WBGene00022134	Y71G10AL.1	1.49953	0.00110251	0.011117			[Biological_process-RNA interference-manual cur.-GO:0016246][Biological_process-RNA interference-automatic cur.-GO:0016246]
WBGene00003411	mrp-5	1.49815	0.00125166	0.0123309	ABC transporter	The mrp-5 gene encodes a homolog of the human gene CFTR, which when mutated leads to cystic fibrosis (OMIM:219700).	[Biological_process-nematode larval development-manual cur.-GO:0002119][Biological_process-collagen and cuticulin-based cuticle development-manual cur.-GO:0040002][Biological_process-positive regulation of growth rate-manual cur.-GO:0040010][Biological_process-positive regulation of locomotion-manual cur.-GO:0040017][Biological_process-transport-manual cur.-GO:0006810][Biological_process-transmem…
WBGene00004046	plp-1	1.49767	0.00103351	0.0104773		plp-1 encodes a protein containing three PUR repeats that has similarity to the mammalian transcription factor pur alpha; plp-1 is required for embryonic development, development of the pharynx, and formation of the intestine; PLP-1 interacts with double-stranded DNA and specifically, with a Lef-1 binding site within the end-1 promoter; PLP-1 DNA binding is regulated by phosphorylation.	[Biological_process-embryonic development ending in birth or egg hatching-manual cur.-GO:0009792][Cellular_component-P granule-manual cur.-GO:0043186][Cellular_component-nucleus-manual cur.-GO:0005634][Molecular_function-double-stranded DNA binding-manual cur.-GO:0003690][Molecular_function-sequence-specific DNA binding-manual cur.-GO:0043565]
WBGene00004464	rpn-8	1.49762	0.00351726	0.0285527			[Biological_process-determination of adult life span-manual cur.-GO:0008340][Biological_process-nematode larval development-manual cur.-GO:0002119][Biological_process-growth-manual cur.-GO:0040007][Biological_process-embryonic development ending in birth or egg hatching-manual cur.-GO:0009792][Biological_process-reproduction-manual cur.-GO:0000003][Molecular_function-protein binding-manual cur.-G…
WBGene00003847	blmp-1	1.49717	0.00240596	0.0210826	Zinc finger, C2H2 type (5 domains)	blmp-1 encodes a zinc finger and SET domain-containing protein that is the C. elegans BLIMP1 (B lymphocyte-induced maturation protein 1) ortholog; loss of blmp-1 activity via deletion mutation has been reported to result in small, dumpy animals with abnormal fat content, while loss of blmp-1 activity via RNAi reportedly results in animals that are small, dumpy, have an amorphous pharynx, and are …	[Biological_process-hermaphrodite genitalia development-manual cur.-GO:0040035][Biological_process-positive regulation of multicellular organism growth-manual cur.-GO:0040018][Biological_process-nematode larval development-manual cur.-GO:0002119][Biological_process-growth-manual cur.-GO:0040007][Biological_process-body morphogenesis-manual cur.-GO:0010171][Biological_process-determination of adul…
WBGene00001458	flp-15	1.49497	0.000722324	0.00773843		flp-15 encodes two FMRFamide-related short peptide neurotransmitter; the precise roles for these peptides in C. elegans neurotransmission are not yet known.
WBGene00000482	chd-3	1.4943	0.000765071	0.00813173	helicase-DNA-binding like protein	chd-3 encodes a PHD-finger SNF2 family member containing a chromo domain and a C-terminal helicase domain that affects Notch-dependent vulval development; expressed in virtually all embryonic cells and in many larval nuclei.	[Biological_process-chromatin remodeling-manual cur.-GO:0006338][Biological_process-negative regulation of vulval development-manual cur.-GO:0040027][Biological_process-negative regulation of Ras protein signal transduction-manual cur.-GO:0046580][Biological_process-cell fate determination-manual cur.-GO:0001709][Biological_process-regulation of transcription, DNA-dependent-manual cur.-GO:0006355…
WBGene00008765	ttx-7	1.49349	0.00689244	0.0492548	myo-inositol-1-monophosphatase	ttx-7 encodes, by alternative splicing, two isoforms of a myo-inositol monophosphatase (IMPase) required for normal thermotaxis and chemotaxis to sodium, as well as for subcellular localization of SNB-1 and SNG-1 in RIA interneurons; one isoform ('ttx-7a') has much higher transgenic rescuing activity of ttx-7(nj40) than the other ('ttx-7b'), so ttx-7a is considered the major isoform in vivo; a re…	[Biological_process-thermotaxis-manual cur.-GO:0043052][Biological_process-protein localization-manual cur.-GO:0008104][Biological_process-phosphoinositide phosphorylation-manual cur.-GO:0046854][Cellular_component-cytoplasm-manual cur.-GO:0005737][Biological_process-phosphoinositide phosphorylation-automatic cur.-GO:0046854]
WBGene00020909	W01A11.1	1.49304	0.00310776	0.0259315	epoxide hydrolase		[Cellular_component-membrane-automatic cur.-GO:0016020][Biological_process-response to toxin-automatic cur.-GO:0009636][Molecular_function-cis-stilbene-oxide hydrolase activity-automatic cur.-GO:0033961][Molecular_function-epoxide hydrolase activity-automatic cur.-GO:0004301][Molecular_function-catalytic activity-automatic cur.-GO:0003824]
WBGene00007070	ugt-49	1.49299	0.00445504	0.0346879	UDP-glucuronosyltransferase		[Biological_process-metabolic process-manual cur.-GO:0008152][Cellular_component-integral to membrane-manual cur.-GO:0016021][Molecular_function-transferase activity, transferring hexosyl groups-manual cur.-GO:0016758][Molecular_function-transferase activity, transferring hexosyl groups-automatic cur.-GO:0016758][Biological_process-metabolic process-automatic cur.-GO:0008152]
WBGene00002027	hsr-9	1.49229	0.00105751	0.0106976	BRCA1 C Terminus (BRCT) domain	hsr-9 encodes a protein containing a BRCT (BRCA 1 C terminus) domain that is found in proteins that regulate the cell cycle checkpoint in response to DNA damage; HSR-9 activity is required for a normal response to DNA damage caused by gamma-irradiation; loss of HSR-9 function via RNA-mediated interference after gamma-irradiation results in defects in mitotic cell cycle arrest, reduction of apopto…	[Biological_process-lipid storage-manual cur.-GO:0019915][Biological_process-morphogenesis of an epithelium-manual cur.-GO:0002009][Biological_process-nematode larval development-manual cur.-GO:0002119][Biological_process-growth-manual cur.-GO:0040007][Biological_process-hermaphrodite genitalia development-manual cur.-GO:0040035][Biological_process-reproduction-manual cur.-GO:0000003][Cellular_co…
WBGene00001632	gly-7	1.49223	0.00246427	0.0215236	N-acetylgalactosaminyltransferase	gly-7 encodes an N-acetylgalactosaminyltransferase that exhibits activity when expressed in COS7 cells.	[Cellular_component-integral to membrane-manual cur.-GO:0016021]
WBGene00009119	F25H2.5	1.49198	0.000189725	0.00242175	nucleoside diphosphate kinase		[Biological_process-reproduction-automatic cur.-GO:0000003][Molecular_function-ATP binding-automatic cur.-GO:0005524][Biological_process-nucleoside diphosphate phosphorylation-automatic cur.-GO:0006165][Molecular_function-nucleoside diphosphate kinase activity-automatic cur.-GO:0004550][Biological_process-embryonic development ending in birth or egg hatching-automatic cur.-GO:0009792][Biological_…
WBGene00003090	lys-1	1.49124	0.000688392	0.00741497		lys-1 encodes a putative lysozyme, whose overexpression increases resistance to infection by Serratia marcescens; lys-1(RNAi) animals have normal resistance to S. marcescens, perhaps because of genetic redundancy with the LYS-1 paralogs LYS-2 to -8 and LYS-10; in uninfected animals, LYS-1 is expressed in the intestine and in IL1/IL2 neurons, along with a few unidentified head neurons; in intestin…
WBGene00003792	npp-6	1.49084	0.00245433	0.0214521		npp-6 encodes a protein with weak similarity to mouse nuclear pore complex protein Nup160, and affects embryonic and larval viability.	[Biological_process-embryonic development ending in birth or egg hatching-manual cur.-GO:0009792][Biological_process-nematode larval development-manual cur.-GO:0002119][Biological_process-growth-manual cur.-GO:0040007][Biological_process-nucleus organization-manual cur.-GO:0006997][Biological_process-receptor-mediated endocytosis-manual cur.-GO:0006898][Biological_process-inductive cell migration…
WBGene00003953	pbs-7	1.4892	0.00544563	0.0408173	Yeast NIP80 protein like	pbs-7 encodes a B-type subunit of the 26S proteasome's 20S protease core particle; by homology, PBS-7 is predicted to function in ATP/ubiquitin-dependent nonlysosomal protein degradation; loss of pbs-7 activity via large-scale RNAi screens indicates that, in C. elegans, PBS-7 is required for normal movement and for embryonic, germline, and larval development.	[Biological_process-nematode larval development-manual cur.-GO:0002119][Biological_process-growth-manual cur.-GO:0040007][Biological_process-reproduction-manual cur.-GO:0000003][Biological_process-embryonic development ending in birth or egg hatching-manual cur.-GO:0009792][Biological_process-determination of adult life span-manual cur.-GO:0008340][Biological_process-locomotion-manual cur.-GO:004…
WBGene00004461	rpn-5	1.48849	0.00552092	0.0411672			[Biological_process-reproduction-manual cur.-GO:0000003][Biological_process-embryonic development ending in birth or egg hatching-manual cur.-GO:0009792][Molecular_function-protein binding-manual cur.-GO:0005515][Biological_process-embryonic development ending in birth or egg hatching-automatic cur.-GO:0009792][Molecular_function-protein binding-automatic cur.-GO:0005515]
WBGene00016749	C48E7.1	1.4884	0.00266443	0.0229216
WBGene00019779	M60.2	1.48795	0.000970678	0.00995803			[Molecular_function-hydrolase activity, acting on ester bonds-automatic cur.-GO:0016788]
WBGene00004755	sec-24.1	1.48794	0.000813555	0.00854595	Yeast hypothetical YIK9 protein like	sec-24.1 encodes one of two C. elegans Sec24 homologs; in Saccharomyces cerevisiae, Sec24 is a member of the Sec24-Sec23 subunit of the COPII coat complex, assembly of which is essential for the first step of secretory protein transport from the endoplasmic reticulum (ER) to the Golgi; by homology with Sec24, SEC-24.1 is predicted to facilitate vesicle cargo selection, and likely contains multipl…	[Biological_process-receptor-mediated endocytosis-manual cur.-GO:0006898][Biological_process-nematode larval development-manual cur.-GO:0002119][Biological_process-growth-manual cur.-GO:0040007][Biological_process-reproduction-manual cur.-GO:0000003][Biological_process-intracellular protein transport-manual cur.-GO:0006886][Biological_process-ER to Golgi vesicle-mediated transport-manual cur.-GO:…
WBGene00003158	mcm-6	1.48773	0.00216396	0.0193028	Mcm2/3	mcm-6 encodes a protein that has similarity to human DNA replication licensing factor MCM6 and affects embryonic viability.	[Biological_process-embryonic development ending in birth or egg hatching-manual cur.-GO:0009792][Biological_process-cytokinesis-manual cur.-GO:0000910][Biological_process-cell division-manual cur.-GO:0051301][Biological_process-reproduction-manual cur.-GO:0000003][Biological_process-oogenesis-manual cur.-GO:0048477][Biological_process-hermaphrodite genitalia development-manual cur.-GO:0040035][B…
WBGene00016422	noah-1	1.48692	0.000676603	0.00731937		noah-1 encodes a PAN and ZP domain-containing protein that is related to the Drosophila extracellular matrix component NompA (no-mechanoreceptor-potential A); loss of noah-1 function via RNAi indicates that NOAH-1 activity is essential for molting; in addition, NOAH-1 appears to be required for embryonic and larval development, vulval development, coordinated locomotion, and normal body morpholog…	[Biological_process-molting cycle, collagen and cuticulin-based cuticle-manual cur.-GO:0018996][Biological_process-nematode larval development-manual cur.-GO:0002119][Biological_process-growth-manual cur.-GO:0040007][Biological_process-embryonic development ending in birth or egg hatching-manual cur.-GO:0009792][Biological_process-body morphogenesis-manual cur.-GO:0010171][Biological_process-loco…
WBGene00016769	C49C8.5	1.48684	0.000659452	0.0071666			[Biological_process-signal transduction-automatic cur.-GO:0007165][Molecular_function-receptor binding-automatic cur.-GO:0005102]
	thioredoxin	1.48577	0.00420633	0.0330515
WBGene00016981	C56G2.7	1.48577	0.00226956	0.0201021			[Cellular_component-nucleus-automatic cur.-GO:0005634][Cellular_component-cytoplasm-automatic cur.-GO:0005737]
WBGene00000834	cua-1	1.48568	0.00121394	0.0120474	Heavy-metal-associated domain containing proteins (2 domains), E1-E2 ATPases (2 domains)	cua-1 encodes a copper-transporting E1-E2 ATPase orthologous to the human gene ATP7A (OMIM:604384), which when mutated leads to Hailey-Hailey disease; loss of cua-1 activity via RNAi results in a number of defects, including slow growth, uncoordinated or no locomotion, adult and larval lethality, and axon guidance abnormalities; when overexpressed in S. cerevisiae ccc2 mutants, a cua-1 cDNA is ab…	[Biological_process-copper ion transport-manual cur.-GO:0006825][Biological_process-locomotion-manual cur.-GO:0040011][Biological_process-determination of adult life span-manual cur.-GO:0008340][Biological_process-nematode larval development-manual cur.-GO:0002119][Biological_process-growth-manual cur.-GO:0040007][Biological_process-positive regulation of growth rate-manual cur.-GO:0040010][Biolo…
WBGene00013898	ZC443.3	1.48152	0.00391012	0.0312868
WBGene00016739	C48A7.2	1.481	0.000340386	0.00400857	phosphate permease		[Cellular_component-membrane-automatic cur.-GO:0016020][Biological_process-reproduction-automatic cur.-GO:0000003][Biological_process-embryonic development ending in birth or egg hatching-automatic cur.-GO:0009792][Biological_process-vesicle-mediated transport-automatic cur.-GO:0016192][Biological_process-intracellular protein transport-automatic cur.-GO:0006886][Cellular_component-membrane coat-…
WBGene00017317	F09G2.9	1.48038	0.000688595	0.00741497			[Biological_process-reproduction-automatic cur.-GO:0000003][Biological_process-embryonic development ending in birth or egg hatching-automatic cur.-GO:0009792]
WBGene00020158	T02C5.1	1.47768	0.00140674	0.0135891		The T02C5.1 gene encodes a protein that may be involved in apoptosis; it has some similarity to the tumor necrosis factor (TNF) receptor of vertebrates.	[Cellular_component-integral to membrane-manual cur.-GO:0016021][Molecular_function-binding-manual cur.-GO:0005488][Molecular_function-binding-automatic cur.-GO:0005488]
WBGene00004747	sdc-3	1.47672	0.00513809	0.0388986	Zinc finger, C2H2 type	sdc-3 encodes a protein that contains two mutationally separable domains: a zinc finger motif required for dosage compensation and a myosin- like putative ATP- binding region required for her-1 regulation of sex determination; SDC-3 activates dosage compensation by directing the dosage compensation protein complex to the hermaphrodite X chromosomes, and is functionally redundant with SDC-2 with r…	[Biological_process-dosage compensation complex assembly during dosage compensation by hypoactivation of X chromosome-manual cur.-GO:0042715][Biological_process-sex determination-manual cur.-GO:0007530][Biological_process-mitotic sister chromatid segregation-manual cur.-GO:0000070][Biological_process-body morphogenesis-manual cur.-GO:0010171][Biological_process-morphogenesis of an epithelium-manu…
WBGene00009394	clec-63	1.47613	0.000461688	0.00524395	Lectin C-type domain short and long forms, von Willebrand factor type A domain		[Molecular_function-binding-manual cur.-GO:0005488][Molecular_function-protein binding-manual cur.-GO:0005515][Molecular_function-binding-automatic cur.-GO:0005488][Molecular_function-protein binding-automatic cur.-GO:0005515]
WBGene00008000	C38C10.2	1.47403	0.0070605	0.0501897	Sodium/phosphate transporter	C38C10.2 is orthologous to the human gene SOLUTE CARRIER FAMILY 17 (ANION/SUGAR TRANSPORTER), MEMBER 5 (SLC17A5; OMIM:604322), which when mutated leads to disease.	[Biological_process-transmembrane transport-automatic cur.-GO:0055085][Cellular_component-integral to membrane-automatic cur.-GO:0016021]
WBGene00009368	F33H2.5	1.47194	0.00644863	0.0467563	DNA polymerase family B (3 domains)		[Biological_process-reproduction-automatic cur.-GO:0000003][Molecular_function-DNA binding-automatic cur.-GO:0003677][Biological_process-morphogenesis of an epithelium-automatic cur.-GO:0002009][Biological_process-nucleus organization-automatic cur.-GO:0006997][Biological_process-DNA replication-automatic cur.-GO:0006260][Biological_process-embryonic development ending in birth or egg hatching-au…
WBGene00017546	rpa-1	1.47123	0.0027884	0.0238144	replication factor A	rpa-1 encodes the C. elegans ortholog of the replication protein A (RPA) large subunit; by homology, RPA-1 is predicted to function as a DNA-binding and oligonucleotide oligosaccharide-binding (OB) protein that is required for DNA replication, repair, and recombination; large-scale RNAi screens indicate that rpa-1 is essential for embryonic development, and that in yeast two-hybrid assays interac…	[Biological_process-embryonic development ending in birth or egg hatching-manual cur.-GO:0009792][Biological_process-receptor-mediated endocytosis-manual cur.-GO:0006898][Biological_process-DNA replication-manual cur.-GO:0006260][Cellular_component-nucleus-manual cur.-GO:0005634][Molecular_function-nucleic acid binding-manual cur.-GO:0003676][Molecular_function-DNA binding-manual cur.-GO:0003677]…
WBGene00009945	bath-38	1.47	0.00532856	0.0401312	BTB (also known as BR-C/Ttk) domain.		[Molecular_function-protein binding-manual cur.-GO:0005515][Molecular_function-protein binding-automatic cur.-GO:0005515]
WBGene00003367	mix-1	1.46952	0.00225924	0.0200279	mitotic chromosome and X-chromosome associated MIX-1 protein	The mix-1 gene encodes a homolog of SMC2 involved in chromosome segregation, X-chromosome gene regulation, and repression of X-linked genes during dosage compensation.	[Biological_process-dosage compensation, by hypoactivation of X chromosome-manual cur.-GO:0042464][Biological_process-mitotic sister chromatid segregation-manual cur.-GO:0000070][Biological_process-mitotic chromosome condensation-manual cur.-GO:0007076][Biological_process-embryonic development ending in birth or egg hatching-manual cur.-GO:0009792][Biological_process-inductive cell migration-manu…
WBGene00001860	him-1	1.46903	0.00325961	0.0269297		him-1 encodes a homolog of the conserved eukaryotic protein, SMC1, a member of the SMC (structural maintenance of chromosomes) superfamily that is required for embryonic viability, germline mitosis, chromosome pairing, and the segregation of mitotic chromosomes; HIM-1 can interact with SMC-3 and is required for DPY-28 localization to meiotic chromosomes; associates with the chromatin of transitio…	[Biological_process-mitotic sister chromatid cohesion-manual cur.-GO:0007064][Biological_process-chromosome segregation-manual cur.-GO:0007059][Biological_process-embryonic development-manual cur.-GO:0009790][Biological_process-response to X-ray-manual cur.-GO:0010165][Biological_process-response to UV-manual cur.-GO:0009411][Biological_process-meiotic chromosome segregation-manual cur.-GO:004513…
WBGene00044068	syd-9	1.46803	0.00249745	0.0217229	zinc finger		[Biological_process-positive regulation of locomotion-manual cur.-GO:0040017][Biological_process-positive regulation of multicellular organism growth-manual cur.-GO:0040018][Biological_process-axonal fasciculation-manual cur.-GO:0007413][Biological_process-oviposition-manual cur.-GO:0018991][Biological_process-nematode larval development-manual cur.-GO:0002119][Biological_process-growth-manual cu…
WBGene00018151	F37C12.3	1.46768	0.00542211	0.0407017			[Biological_process-reproduction-automatic cur.-GO:0000003][Molecular_function-phosphopantetheine binding-automatic cur.-GO:0031177][Biological_process-embryonic development ending in birth or egg hatching-automatic cur.-GO:0009792][Molecular_function-cofactor binding-automatic cur.-GO:0048037][Biological_process-fatty acid biosynthetic process-automatic cur.-GO:0006633][Biological_process-positi…
WBGene00012253	clec-50	1.46464	0.00195128	0.0177353	Lectin C-type domain short and long forms (2 domains)		[Molecular_function-binding-manual cur.-GO:0005488][Molecular_function-binding-automatic cur.-GO:0005488]
WBGene00000186	ark-1	1.46463	0.00689992	0.0492623	Src homology domain 3, tyrosine-protein kinase (ACK subfamily)	ark-1 encodes a homolog of the nonreceptor tyrosine kinase ACK which inhibits signalling through the EGF receptor homolog LET-23, both in (RAS-dependent) vulval development and in (RAS-independent) ovulation.	[Biological_process-negative regulation of vulval development-manual cur.-GO:0040027][Biological_process-embryonic development ending in birth or egg hatching-manual cur.-GO:0009792][Biological_process-negative regulation of epidermal growth factor receptor signaling pathway-manual cur.-GO:0042059][Biological_process-germ cell development-manual cur.-GO:0007281][Biological_process-protein amino a…
WBGene00013639	Y105C5A.15	1.46358	0.00412523	0.0325771
WBGene00002267	lec-4	1.46295	0.000803035	0.00844902	galactoside binding lectin	lec-4 encodes a predicted galectin that exhibits sugar binding properties in vitro.	[Molecular_function-galactoside binding-manual cur.-GO:0016936][Molecular_function-sugar binding-manual cur.-GO:0005529][Molecular_function-sugar binding-automatic cur.-GO:0005529]
WBGene00001631	gly-6	1.46282	0.00138925	0.0134477	Glycosyl transferases		[Cellular_component-integral to membrane-manual cur.-GO:0016021]
WBGene00019767	rpa-2	1.46276	0.00316566	0.0262867		rpa-2 encodes the C. elegans homolog of the medium subunit of replication protein A (RPA), a heterotrimeric protein complex; by homology RPA-2 is predicted to function in several DNA metabolic processes, including recombination, repair, and replication, as well as cell cycle and DNA damage checkpoints.	[Biological_process-embryonic development ending in birth or egg hatching-manual cur.-GO:0009792][Biological_process-hermaphrodite genitalia development-manual cur.-GO:0040035][Biological_process-locomotion-manual cur.-GO:0040011][Biological_process-morphogenesis of an epithelium-manual cur.-GO:0002009][Biological_process-reproduction-manual cur.-GO:0000003][Biological_process-meiosis-manual cur.…
WBGene00007944	C34F6.10	1.46263	0.00181107	0.0166835	Fibronectin type III domain (4 domains)		[Molecular_function-protein binding-automatic cur.-GO:0005515]
WBGene00019855	R03H10.2	1.4588	0.00502629	0.0383341
WBGene00000079	adr-1	1.45795	0.00353852	0.0287006	Double-stranded RNA binding motif (2 domains)	adr-1 encodes, through alternative splicing, at least five isoforms of an adenosine deaminase that acts on RNA (ADAR); ADARs are RNA-editing enzymes that deaminate adenosines to create inosines in double-stranded RNA (dsRNA); adr-1 is expressed in embryos, most or all neurons (e.g., sensory neurons and cilia, the ventral nerve cord, motor neurons and interneurons) and in the developing (but not t…	[Biological_process-oogenesis-manual cur.-GO:0048477][Biological_process-molting cycle, collagen and cuticulin-based cuticle-manual cur.-GO:0018996][Biological_process-nematode larval development-manual cur.-GO:0002119][Biological_process-growth-manual cur.-GO:0040007][Biological_process-RNA processing-manual cur.-GO:0006396][Cellular_component-intracellular-manual cur.-GO:0005622][Molecular_func…
WBGene00013682	Y105E8A.25	1.45754	0.00649465	0.0470358			[Biological_process-reproduction-automatic cur.-GO:0000003][Biological_process-embryonic development ending in birth or egg hatching-automatic cur.-GO:0009792][Biological_process-inductive cell migration-automatic cur.-GO:0040039][Biological_process-hermaphrodite genitalia development-automatic cur.-GO:0040035][Biological_process-positive regulation of growth rate-automatic cur.-GO:0040010][Biolo…
WBGene00013176	Y53F4B.39	1.45533	0.00517478	0.0390822			[Molecular_function-hydrolase activity-manual cur.-GO:0016787][Molecular_function-hydrolase activity-automatic cur.-GO:0016787]
WBGene00003963	pdi-2	1.45364	0.000389068	0.00451147	protein disulfide isomerase	pdi-2 encodes a protein disulfide isomerase beta subunit; by homology, PDI-2 is predicted to function in oxidative protein folding in the endoplasmic reticulum (ER); PDI-2 activity is required for several organismal processes including body morphology, locomotion, fertility, molting, and collagen deposition; pdi-2 transcript levels are increased in response to ER stress; pdi-2 is expressed in the…	[Biological_process-endoplasmic reticulum unfolded protein response-manual cur.-GO:0030968][Biological_process-biopolymer modification-manual cur.-GO:0043412][Biological_process-oxidation reduction-manual cur.-GO:0055114][Biological_process-nematode larval development-manual cur.-GO:0002119][Biological_process-growth-manual cur.-GO:0040007][Biological_process-locomotion-manual cur.-GO:0040011][Bi…
WBGene00007696	tram-1	1.45334	0.00450688	0.0349617			[Biological_process-lipid storage-manual cur.-GO:0019915][Cellular_component-integral to membrane-manual cur.-GO:0016021][Cellular_component-integral to membrane-automatic cur.-GO:0016021]
WBGene00021322	Y34B4A.6	1.45315	0.00214205	0.0191526
WBGene00001331	erd-2	1.45204	0.00691342	0.04933	ER lumen protein retaining receptor	erd-2 encodes a protein with homology to human ER lumen protein retaining receptor 1.	[Biological_process-embryonic development ending in birth or egg hatching-manual cur.-GO:0009792][Biological_process-protein retention in ER lumen-manual cur.-GO:0006621][Cellular_component-integral to membrane-manual cur.-GO:0016021][Molecular_function-ER retention sequence binding-manual cur.-GO:0046923][Biological_process-protein retention in ER lumen-automatic cur.-GO:0006621][Cellular_compon…
WBGene00017734	F23C8.5	1.4517	0.00598239	0.0438658	electron transfer flavoprotein beta	The F23C8.5 gene encodes an ortholog of the human gene ELECTRON TRANSFER FLAVOPROTEIN BETA SUBUNIT (ETFB), which when mutated leads to glutaricaciduria type IIB (OMIM:130410).	[Biological_process-embryonic development ending in birth or egg hatching-automatic cur.-GO:0009792][Molecular_function-electron carrier activity-automatic cur.-GO:0009055]
WBGene00019599	K09H11.1	1.44929	0.00534088	0.0401935		K09H11.1 encodes an acyl CoA dehydrogenase; by homology, the product of K09H11.1 is predicted to function in fatty acid beta-oxidation; K09H11.1::yfp promoter fusions are expressed in the descendants of the tertiary vulval precursor cells P3.p, P4.p, and P8.p; large-scale expression studies reveal additional expression in the nervous system, intestine, and hypodermis.	[Biological_process-oxidation reduction-automatic cur.-GO:0055114][Molecular_function-protein tyrosine kinase activity-automatic cur.-GO:0004713][Molecular_function-hydrolase activity-automatic cur.-GO:0016787][Molecular_function-oxidoreductase activity-automatic cur.-GO:0016491][Molecular_function-oxidoreductase activity, acting on the CH-CH group of donors-automatic cur.-GO:0016627][Biological_…
WBGene00022245	Y73B6BL.24	1.44914	0.000538724	0.00600328			[Molecular_function-acid phosphatase activity-automatic cur.-GO:0003993]
WBGene00011838	T19C4.1	1.44907	0.00681463	0.0488097
WBGene00009187	F27D4.1	1.44703	0.00318461	0.0264208	electron transfer flavoprotein alpha-subunit	The F27D4.1 gene encodes an ortholog of the human gene ELECTRON-TRANSFER-FLAVOPROTEIN, ALPHA POLYPEPTIDE (ETFA), which when mutated leads to glutaricaciduria type IIA (OMIM:231680).	[Biological_process-reproduction-automatic cur.-GO:0000003][Molecular_function-FAD binding-automatic cur.-GO:0050660][Biological_process-embryonic development ending in birth or egg hatching-automatic cur.-GO:0009792][Molecular_function-electron carrier activity-automatic cur.-GO:0009055]
WBGene00007042	pbrm-1	1.44639	0.00126761	0.0124491	HMG (high mobility group) box, Bromodomain (5 domains), Zinc finger, C2H2 type	pbrm-1 encodes an ortholog of human polybromo 1 (OMIM:606083) and Saccharomyces cerevisiae RSC1 and RSC2; by homology, PBRM-1 is predicted to function in chromatin remodeling and transcriptional regulation; pbrm-1 genetically interacts with two or more components of the EGF/RAS signaling pathway, and is required for such signaling in vulval development; pbrm-1 also interacts genetically with vab-…	[Biological_process-nematode larval development-manual cur.-GO:0002119][Biological_process-growth-manual cur.-GO:0040007][Biological_process-locomotion-manual cur.-GO:0040011][Biological_process-embryonic development ending in birth or egg hatching-manual cur.-GO:0009792][Biological_process-reproduction-manual cur.-GO:0000003][Biological_process-body morphogenesis-manual cur.-GO:0010171][Biologic…
WBGene00010605	K06G5.1	1.44612	0.00138644	0.0134412
WBGene00007463	C08H9.2	1.44609	0.000716607	0.00768154	high-density lipoprotein-binding protein		[Biological_process-reproduction-manual cur.-GO:0000003][Biological_process-positive regulation of growth rate-manual cur.-GO:0040010][Biological_process-body morphogenesis-manual cur.-GO:0010171][Biological_process-oviposition-manual cur.-GO:0018991][Biological_process-nematode larval development-manual cur.-GO:0002119][Biological_process-growth-manual cur.-GO:0040007][Biological_process-embryon…
WBGene00004855	sma-1	1.44325	0.000922619	0.00955331	spectrin beta chain	sma-1 encodes a beta-H spectrin; during embryonic morphogenesis, SMA-1 activity is required for a normal rate of elongation and thus, for a wild-type body length upon hatching; in addition, SMA-1 is required for proper morphogenesis of the pharynx and the excretory cell; sma-1 mRNA transcripts are first detected in hypodermal cells at the beginning of embryonic morphogenesis with later expression…	[Biological_process-positive regulation of multicellular organism growth-manual cur.-GO:0040018][Biological_process-positive regulation of organ growth-manual cur.-GO:0046622][Biological_process-positive regulation of cell size-manual cur.-GO:0045793][Biological_process-body morphogenesis-manual cur.-GO:0010171][Biological_process-regulation of locomotion-manual cur.-GO:0040012][Biological_proces…
WBGene00011867	chc-1	1.44132	0.000823693	0.00863801	Clathrin heavy chain	chc-1 encodes the C. elegans clathrin heavy chain ortholog; loss of chc-1 activity via RNAi results in defects in receptor-mediated yolk endocytosis and thus, embryonic lethality.	[Biological_process-protein localization-manual cur.-GO:0008104][Biological_process-receptor-mediated endocytosis-manual cur.-GO:0006898][Biological_process-embryonic development ending in birth or egg hatching-manual cur.-GO:0009792][Biological_process-determination of adult life span-manual cur.-GO:0008340][Biological_process-nematode larval development-manual cur.-GO:0002119][Biological_proces…
WBGene00020275	atp-4	1.4407	0.00370984	0.0298846			[Biological_process-reproduction-manual cur.-GO:0000003][Biological_process-apoptosis-manual cur.-GO:0006915][Biological_process-determination of adult life span-manual cur.-GO:0008340][Biological_process-embryonic development ending in birth or egg hatching-manual cur.-GO:0009792][Biological_process-nematode larval development-manual cur.-GO:0002119][Biological_process-positive regulation of gro…
WBGene00001056	dpf-3	1.44058	0.00620371	0.0452063	peptidase		[Biological_process-proteolysis-manual cur.-GO:0006508][Cellular_component-membrane-manual cur.-GO:0016020][Molecular_function-serine-type peptidase activity-manual cur.-GO:0008236][Molecular_function-hydrolase activity-manual cur.-GO:0016787][Cellular_component-membrane-automatic cur.-GO:0016020][Molecular_function-serine-type peptidase activity-automatic cur.-GO:0008236][Molecular_function-hydr…
WBGene00011679	ucr-2.2	1.44042	0.0065436	0.0472814	ubiquinol-cytochrome c reductase complex core protein 2		[Biological_process-proteolysis-manual cur.-GO:0006508][Molecular_function-metalloendopeptidase activity-manual cur.-GO:0004222][Molecular_function-zinc ion binding-manual cur.-GO:0008270][Molecular_function-metalloendopeptidase activity-automatic cur.-GO:0004222][Molecular_function-zinc ion binding-automatic cur.-GO:0008270][Biological_process-proteolysis-automatic cur.-GO:0006508]
WBGene00009271	glutaminase	1.43988	0.0028814	0.0244537	glutaminase		[Biological_process-glutamine metabolic process-manual cur.-GO:0006541][Molecular_function-glutaminase activity-manual cur.-GO:0004359][Biological_process-glutamine metabolic process-automatic cur.-GO:0006541][Molecular_function-glutaminase activity-automatic cur.-GO:0004359]
WBGene00004143	pqn-59	1.43963	0.00122495	0.0121312		pqn-59 encodes a protein containing a glutamine/asparagine (Q/N)-rich domain and similarity to the vertebrate ubiquitin-associated proteins UBAP2 and UBAP2L; microarray experiments indicate that pqn-59 is expressed maternally and embryonically and in situ hybridization studies show that pqn-59 mRNA exhibits strong germline expression; loss of pqn-59 activity via RNAi in a wild-type background res…	[Biological_process-nematode larval development-manual cur.-GO:0002119][Biological_process-growth-manual cur.-GO:0040007][Biological_process-embryonic development ending in birth or egg hatching-manual cur.-GO:0009792][Biological_process-locomotion-manual cur.-GO:0040011][Biological_process-reproduction-manual cur.-GO:0000003][Biological_process-reproduction-automatic cur.-GO:0000003][Biological_…
WBGene00004138	pqn-53	1.43574	0.00233774	0.0205996		The protein product of this gene is predicted to contain a glutamine/asparagine (Q/N)-rich ('prion') domain, by the algorithm of Michelitsch and Weissman (as of the WS77 release of WormBase, i.e., in wormpep77).
WBGene00006816	unc-84	1.43569	0.00415401	0.0327547		unc-84 encodes a transmembrane protein that contains a SUN domain with homology to S. pombe Sad1 and affects nuclear migration and anchoring of various cell types together with UNC-83 and ANC-1, thereby affecting coordinated locomotion, vulval formation, and egg laying; UNC-84 is localized to the nuclear envelope and requires LMN-1 for this localization, and it is expressed in the nuclear envelop…	[Biological_process-nuclear migration-manual cur.-GO:0007097][Biological_process-locomotion-manual cur.-GO:0040011][Biological_process-oviposition-manual cur.-GO:0018991][Biological_process-vulval development-manual cur.-GO:0040025][Biological_process-regulation of cell migration-manual cur.-GO:0030334][Biological_process-nervous system development-manual cur.-GO:0007399][Biological_process-post-…
WBGene00006994	zyg-9	1.43429	0.00357689	0.0289497	elongation factor	zyg-9 encodes a predicted microtubule-association protein (MAP) of the XMAP215 family; during early embryonic development, maternal zyg-9 activity is required for microtubule-dependent processes such as meiotic and mitotic spindle organization and pronuclear migration; further, zyg-9 is essential for formation of long astral microtubules; ZYG-9 is required for centrosomal localization of TAC-1, t…	[Biological_process-microtubule-based process-manual cur.-GO:0007017][Biological_process-meiotic spindle organization-manual cur.-GO:0000212][Biological_process-embryonic development ending in birth or egg hatching-manual cur.-GO:0009792][Biological_process-oviposition-manual cur.-GO:0018991][Biological_process-hermaphrodite genitalia development-manual cur.-GO:0040035][Biological_process-mitotic…
WBGene00011763	T14B1.1	1.43228	0.00141255	0.0136313
WBGene00019895	R05F9.12	1.43121	0.00314048	0.0261236	glycosyl hydralase, sucrase-isomaltase		[Molecular_function-hydrolase activity, hydrolyzing O-glycosyl compounds-automatic cur.-GO:0004553][Biological_process-carbohydrate metabolic process-automatic cur.-GO:0005975]
WBGene00018730	F53A9.7	1.43105	0.00669808	0.0481028
WBGene00003738	nid-1	1.42939	0.00348551	0.0283438	nidogen like	nid-1 encodes the single C.elegans homolog of the nidogen (entactin) protein; members of the nidogen protein family are structural components of basement membranes and are believed to connect laminin and collagen IV networks together; in C. elegans, nid-1 is not required for basement membrane assembly, however, nid-1 is required for the proper positioning of the longitudinal neurons and to direct…	[Biological_process-on migration-manual cur.-GO:0001764][Biological_process-synapse organization-manual cur.-GO:0050808][Biological_process-protein-manual cur.-GO:0035418][Biological_process-synaptic transmission, cholinergic-manual cur.-GO:0007271][Biological_process-cell-matrix adhesion-manual cur.-GO:0007160][Cellular_component-basement membrane-manual cur.-GO:0005604][Cellular_component-basal…
WBGene00008422	D2045.2	1.42895	0.00705623	0.0501782
WBGene00003157	mcm-5	1.42699	0.00643104	0.0466646	CDC46		[Biological_process-embryonic development ending in birth or egg hatching-manual cur.-GO:0009792][Biological_process-cytokinesis-manual cur.-GO:0000910][Biological_process-cell division-manual cur.-GO:0051301][Biological_process-gastrulation with mouth forming first-manual cur.-GO:0001703][Biological_process-embryonic development-manual cur.-GO:0009795][Biological_process-DNA replication-manual c…
WBGene00002979	lfe-2	1.42183	0.00696003	0.0496063		lfe-2 encodes an inositol (1,4,5) triphosphate-3-kinase (IP3K); lfe-2 activity is required for normal levels of hermaphrodite fertility and for tissue-specific negative regulation of the LET-23 signaling pathway that controls spermathecal dilation and ovulation; in vitro, LFE-2 can exhibit catalytic activity, converting IP3 to IP4; an lfe-2::GFP transcriptional fusion is expressed in the adult sp…	[Molecular_function-inositol trisphosphate 3-kinase activity-manual cur.-GO:0008440][Molecular_function-inositol trisphosphate 3-kinase activity-automatic cur.-GO:0008440]
WBGene00003915	pan-1	1.41698	0.00276742	0.0236673	Leucine-rich repeats	pan-1 encodes a novel predicted transmembrane protein with extracellular leucine-rich repeats; loss of PAN-1 activity via RNAi results in molting defects and arrested L2-sized larvae, indicating that PAN-1 is required for completion of the larval molts; pan-1 expression is enriched in the germline and upregulated in animals mutant for unc-95, which encodes a LIM domain-containing protein that loc…	[Biological_process-molting cycle, collagen and cuticulin-based cuticle-manual cur.-GO:0018996][Biological_process-locomotion-manual cur.-GO:0040011][Biological_process-nematode larval development-manual cur.-GO:0002119][Biological_process-growth-manual cur.-GO:0040007][Cellular_component-integral to membrane-manual cur.-GO:0016021][Molecular_function-protein binding-manual cur.-GO:0005515][Molec…
WBGene00004134	pqn-47	1.41446	0.00487484	0.0374465		pqn-47 encodes a protein with a glutamine/asparagine-rich domain, homologous to human C11orf9 and Drosophila CG3328, that is required for locomotion, vulval development, full body size, cuticular integrity, and general health in mass RNAi assays; pqn-47(cxP5915) homozygotes are sluggish.	[Biological_process-hermaphrodite genitalia development-manual cur.-GO:0040035][Biological_process-locomotion-manual cur.-GO:0040011][Biological_process-positive regulation of multicellular organism growth-manual cur.-GO:0040018][Biological_process-positive regulation of locomotion-manual cur.-GO:0040017][Biological_process-oviposition-manual cur.-GO:0018991][Biological_process-morphogenesis of a…
WBGene00019730	M02D8.4	1.41405	0.00341455	0.0279232	asparagine synthase		[Biological_process-asparagine biosynthetic process-manual cur.-GO:0006529][Cellular_component-integral to membrane-manual cur.-GO:0016021][Molecular_function-asparagine synthase (glutamine-hydrolyzing) activity-manual cur.-GO:0004066][Biological_process-asparagine biosynthetic process-automatic cur.-GO:0006529][Molecular_function-asparagine synthase (glutamine-hydrolyzing) activity-automatic cur…
WBGene00012140	T28F4.5	1.41116	0.00120934	0.0120081		The T28F4.5 gene encodes a homolog of Death Associated Protein 1 (DAP-1) protein that may be involved in apoptosis.
WBGene00008564	F08A8.1	1.40878	0.00559576	0.0415956	ACYL-COENZYME A OXIDASE, PEROXISOMAL (EC 1.3.3.6) (PALMITOYL-COA OXIDASE) (AOX)	acox-1 is orthologous to the human gene ACYL-CoA OXIDASE 1, PALMITOYL (ACOX1; OMIM:264470), which when mutated leads to pseudoneonatal adrenoleukodystrophy.	[Biological_process-fatty acid beta-oxidation-manual cur.-GO:0006635][Biological_process-oxidation reduction-manual cur.-GO:0055114][Biological_process-fatty acid metabolic process-manual cur.-GO:0006631][Cellular_component-peroxisome-manual cur.-GO:0005777][Molecular_function-acyl-CoA oxidase activity-manual cur.-GO:0003997][Molecular_function-acyl-CoA dehydrogenase activity-manual cur.-GO:00039…
WBGene00018963	ucr-1	1.40867	0.00254724	0.0220948	Mitochondrial processing protease enhancing protein		[Biological_process-embryonic development ending in birth or egg hatching-manual cur.-GO:0009792][Biological_process-nematode larval development-manual cur.-GO:0002119][Biological_process-growth-manual cur.-GO:0040007][Biological_process-determination of adult life span-manual cur.-GO:0008340][Biological_process-reproduction-manual cur.-GO:0000003][Biological_process-apoptosis-manual cur.-GO:0006…
WBGene00020437	T12A2.2	1.40799	0.00294854	0.0249114			[Cellular_component-membrane-automatic cur.-GO:0016020][Biological_process-reproduction-automatic cur.-GO:0000003][Biological_process-protein amino acid glycosylation-automatic cur.-GO:0006486][Biological_process-embryonic development ending in birth or egg hatching-automatic cur.-GO:0009792][Biological_process-negative regulation of multicellular organism growth-automatic cur.-GO:0040015][Biolog…
WBGene00000215	asp-2	1.40628	0.00514713	0.0389357	protease	asp-2 encodes aspartic protease.	[Biological_process-cell death-manual cur.-GO:0008219][Biological_process-proteolysis-manual cur.-GO:0006508][Cellular_component-integral to membrane-manual cur.-GO:0016021][Molecular_function-aspartic-type endopeptidase activity-manual cur.-GO:0004190][Molecular_function-aspartic-type endopeptidase activity-automatic cur.-GO:0004190][Biological_process-proteolysis-automatic cur.-GO:0006508]
WBGene00017166	F01F1.12	1.4049	0.00182445	0.0167633	Fructose-biphosphate aldolase	aldo-2 encodes a fructose-bisphosphate aldolase homologous to human ALDOB, which when mutated leads to fructosemia, hereditary fructose intolerance (OMIM:229600).	[Biological_process-locomotion-manual cur.-GO:0040011][Biological_process-positive regulation of growth rate-manual cur.-GO:0040010][Biological_process-oviposition-manual cur.-GO:0018991][Biological_process-embryonic development ending in birth or egg hatching-manual cur.-GO:0009792][Biological_process-reproduction-manual cur.-GO:0000003][Biological_process-glycolysis-manual cur.-GO:0006096][Mole…
WBGene00000879	cyn-3	1.40311	0.00488268	0.0374915	Peptidyl-prolyl cis-trans isomerases	cyn-3 encodes an abundantly expressed cyclophilin A isoform with peptidyl-prolyl isomerase activity in vitro, which closely resembles the prototypical CypA and is thus likely to be a member of the cytosolic CsA-binding cyclophilin subfamily; cyn-3 is exclusively expressed in the single anterior excretory cell, and is dispensable for viability and gross morphology in mass RNAi screens.	[Biological_process-protein folding-manual cur.-GO:0006457][Biological_process-protein peptidyl-prolyl isomerization-manual cur.-GO:0000413][Cellular_component-cell-manual cur.-GO:0005623][Molecular_function-peptidyl-prolyl cis-trans isomerase activity-manual cur.-GO:0003755][Molecular_function-peptidyl-prolyl cis-trans isomerase activity-automatic cur.-GO:0003755][Biological_process-protein fold…
WBGene00013077	ttr-24	1.40096	0.0037313	0.0300319	Transthyretin-like family		[Cellular_component-extracellular space-manual cur.-GO:0005615][Cellular_component-extracellular space-automatic cur.-GO:0005615]
WBGene00009542	F38E11.5	1.39776	0.00557978	0.0415152	beta'-coat protein like	F38E11.5 encodes a beta' (beta-prime) subunit of the coatomer (COPI) complex; in mass RNAi assays, F38E11.5 is required for fertility and general health.	[Biological_process-reproduction-automatic cur.-GO:0000003][Biological_process-vesicle-mediated transport-automatic cur.-GO:0016192][Molecular_function-protein binding-automatic cur.-GO:0005515][Biological_process-secretion by cell-automatic cur.-GO:0032940][Biological_process-intracellular protein transport-automatic cur.-GO:0006886][Cellular_component-membrane coat-automatic cur.-GO:0030117][Bi…
WBGene00020894	T28D9.1	1.39752	0.00648384	0.0469755
WBGene00002000	hrp-2	1.39271	0.00397753	0.0316625			[Biological_process-embryonic development ending in birth or egg hatching-manual cur.-GO:0009792][Biological_process-reproduction-manual cur.-GO:0000003][Biological_process-oogenesis-manual cur.-GO:0048477][Biological_process-hermaphrodite genitalia development-manual cur.-GO:0040035][Biological_process-apoptosis-manual cur.-GO:0006915][Cellular_component-nucleus-manual cur.-GO:0005634][Molecular…
WBGene00001439	fkh-7	1.39077	0.00394257	0.0314505		fkh-7 encodes one of 15 forkhead transcriptional regulators encoded by the C. elegans genome; by homology, FKH-7 is predicted to function as a transcription factor that regulates gene expression during development; however, as loss of fkh-7 activity via RNA-mediated interference (RNAi) does not result in any obvious abnormalities, the precise role of FKH-7 in C. elegans development and/or behavio…	[Biological_process-regulation of transcription, DNA-dependent-manual cur.-GO:0006355][Cellular_component-intracellular-manual cur.-GO:0005622][Molecular_function-transcription factor activity-manual cur.-GO:0003700][Molecular_function-sequence-specific DNA binding-manual cur.-GO:0043565][Molecular_function-zinc ion binding-manual cur.-GO:0008270][Biological_process-regulation of transcription, D…
WBGene00000366	cbp-1	1.3894	0.00326739	0.0269535	bromodomain	cbp-1 encodes a homolog of the mammalian transcriptional cofactors CBP (OMIM:600140) and p300 (E1A-BINDING PROTEIN, 300-KD; OMIM:602700) that have been shown to possess histone acetyltransferase activity, and which, when mutated, lead to Rubinstein-Taybi syndrome (OMIM:180849) and colorectal cancer (OMIM:114500); at least one splicing form of CBP-1 exhibits histone acetyltransferase (HAT) activit…	[Biological_process-histone acetylation-manual cur.-GO:0016573][Biological_process-internal peptidyl-lysine acetylation-manual cur.-GO:0018393][Biological_process-embryonic development-manual cur.-GO:0009790][Biological_process-regulation of transcription-manual cur.-GO:0045449][Biological_process-spermatogenesis-manual cur.-GO:0007283][Biological_process-positive regulation of transcription from…
WBGene00004474	rps-5	1.38885	0.00210834	0.0189107	40S ribosomal protein S5	rps-5 encodes a small ribosomal subunit S5 protein.	[Biological_process-embryonic development ending in birth or egg hatching-manual cur.-GO:0009792][Biological_process-determination of adult life span-manual cur.-GO:0008340][Biological_process-nematode larval development-manual cur.-GO:0002119][Biological_process-growth-manual cur.-GO:0040007][Biological_process-reproduction-manual cur.-GO:0000003][Biological_process-apoptosis-manual cur.-GO:0006…
WBGene00022793	glycotransferase	1.38743	0.00584525	0.0430718		ZK686.3 is orthologous to the putative tumor suppressor N33 (OMIM:601385, associated with homozygous deletion in metastatic prostate cancer and with loss of function in other tumors); ZK686.3 is also homologous to the S. cerevisiae dolichyl-diphosphooligosaccharide-protein glycotransferase gamma chain (34-kD) subunit, OST3.	[Biological_process-hermaphrodite genitalia development-manual cur.-GO:0040035][Biological_process-reproduction-manual cur.-GO:0000003][Biological_process-embryonic development ending in birth or egg hatching-manual cur.-GO:0009792][Biological_process-apoptosis-manual cur.-GO:0006915][Biological_process-oogenesis-manual cur.-GO:0048477][Biological_process-molting cycle, collagen and cuticulin-bas…
WBGene00008412	D2030.2	1.38571	0.00341209	0.0279152	ATP-dependent CLP protease (CLPX) like		[Biological_process-regulation of transcription, DNA-dependent-manual cur.-GO:0006355][Cellular_component-intracellular-manual cur.-GO:0005622][Molecular_function-ATP binding-manual cur.-GO:0005524][Molecular_function-transcription factor binding-manual cur.-GO:0008134][Molecular_function-nucleotide binding-manual cur.-GO:0000166][Molecular_function-nucleoside-triphosphatase activity-manual cur.-…
WBGene00000064	act-2	1.38026	0.00397554	0.03166	actin	act-2 encodes an invertebrate actin that may function specifically in the pharynx.	[Biological_process-locomotion-manual cur.-GO:0040011][Biological_process-embryonic development-manual cur.-GO:0009790][Biological_process-cytokinesis after mitosis-manual cur.-GO:0000281][Biological_process-meiosis-manual cur.-GO:0007126][Biological_process-actin filament-based process-manual cur.-GO:0030029][Biological_process-cytokinesis, initiation of separation-manual cur.-GO:0007108][Biolog…
WBGene00001604	gln-3	1.37989	0.00478013	0.0367789			[Biological_process-nitrogen compound metabolic process-manual cur.-GO:0006807][Biological_process-glutamine biosynthetic process-manual cur.-GO:0006542][Molecular_function-glutamate-ammonia ligase activity-manual cur.-GO:0004356][Molecular_function-glutamate-ammonia ligase activity-automatic cur.-GO:0004356][Biological_process-glutamine biosynthetic process-automatic cur.-GO:0006542][Biological_…
WBGene00002007	hsp-3	1.37621	0.00297134	0.0250703	heat shock protein	hsp-3 encodes one of two C. elegans heat shock response 70 (hsp70) proteins homologous to mammalian grp78/BiP (glucose regulated protein 78/immunoglobulin heavy chain-binding protein, OMIM:138120); HSP-3 likely functions as a molecular chaperone, and is expressed constitutively (expression is not heat inducible) throughout development with greatest abundance during the L1 larval stage; hsp-3 tran…	[Biological_process-endoplasmic reticulum unfolded protein response-manual cur.-GO:0030968][Biological_process-response to chemical stimulus-manual cur.-GO:0042221][Biological_process-protein secretion-manual cur.-GO:0009306][Biological_process-response to stress-manual cur.-GO:0006950][Biological_process-nematode larval development-manual cur.-GO:0002119][Biological_process-growth-manual cur.-GO…
	aminotransferase	1.37543	0.00450606	0.0349617
WBGene00004475	rps-6	1.37069	0.003371	0.0276389	40S ribosomal protein S6	rps-6 encodes a small (40S) ribosomal subunit S6 protein; loss of rps-6 activity in adult animals extends lifespan.	[Biological_process-determination of adult life span-manual cur.-GO:0008340][Biological_process-response to heat-manual cur.-GO:0009408][Biological_process-reproduction-manual cur.-GO:0000003][Biological_process-apoptosis-manual cur.-GO:0006915][Biological_process-nematode larval development-manual cur.-GO:0002119][Biological_process-molting cycle, collagen and cuticulin-based cuticle-manual cur.…
	EGF-repeats	1.36452	0.00406357	0.0321709
WBGene00019900	R05G6.7	1.36308	0.00456595	0.0353617	Channel Protein		[Cellular_component-mitochondrial outer membrane-automatic cur.-GO:0005741][Biological_process-regulation of anion transport-automatic cur.-GO:0044070][Biological_process-anion transport-automatic cur.-GO:0006820][Biological_process-transmembrane transport-automatic cur.-GO:0055085][Molecular_function-voltage-gated anion channel activity-automatic cur.-GO:0008308]
WBGene00011480	T05E11.3	1.36263	0.00511568	0.0388068	endoplasmin precursor (GRP94)	T05E11.3 encodes the C. elegans ortholog of the Hsp90 family member and endoplasmic reticulum (ER) chaperone GRP94/GP96; loss of T05E11.3 activity via RNAi results in slow growth, larval arrest, uncoordinated locomotion, and weak endocytosis defects; in addition, loss of T05E11.3 expression results in an increase in hsp-4 expression, revealing compensatory regulation amongst ER chaperones; a T05E…	[Biological_process-receptor-mediated endocytosis-manual cur.-GO:0006898][Biological_process-positive regulation of growth rate-manual cur.-GO:0040010][Biological_process-nematode larval development-manual cur.-GO:0002119][Biological_process-growth-manual cur.-GO:0040007][Biological_process-locomotion-manual cur.-GO:0040011][Biological_process-protein folding-manual cur.-GO:0006457][Biological_pr…
WBGene00006959	xbp-1	1.36144	0.00475179	0.0365907	X box DNA binding protein-1	xbp-1 encodes a bZIP transcription factor orthologous to yeast Hac1 and mammalian X box-binding protein 1 (XBP-1, OMIM:194355); XBP-1 is required for the unfolded protein response (UPR) that counteracts cellular stress induced by accumulation of unfolded proteins in the endoplasmic reticulum (ER); sbp-1 mRNA is spliced by the IRE-1 endoribonuclease to promote translation of transcriptionally acti…	[Biological_process-endoplasmic reticulum unfolded protein response-manual cur.-GO:0030968][Biological_process-determination of adult life span-manual cur.-GO:0008340][Biological_process-locomotion-manual cur.-GO:0040011][Biological_process-nematode larval development-manual cur.-GO:0002119][Biological_process-growth-manual cur.-GO:0040007][Biological_process-regulation of transcription, DNA-depe…
WBGene00004413	rpl-2	1.3603	0.0040337	0.0320094	Ribosomal Proteins L2	rpl-2 encodes a large ribosomal subunit L8 protein.	[Biological_process-reproduction-manual cur.-GO:0000003][Biological_process-positive regulation of growth rate-manual cur.-GO:0040010][Biological_process-embryonic development ending in birth or egg hatching-manual cur.-GO:0009792][Biological_process-nematode larval development-manual cur.-GO:0002119][Biological_process-growth-manual cur.-GO:0040007][Biological_process-locomotion-manual cur.-GO:0…
WBGene00016407	C34D10.2	1.35736	0.00553162	0.0412163	Cys(3)His finger protein (D. melanogaster)
WBGene00006439	ant-1.1	1.35066	0.00437507	0.0341498	ADP/ATP carrier protein	ant-1.1 encodes one of four C. elegans mitochondrial adenine nucleotide transporters; by homology, ANT-1.1 is predicted to facilitate ADP/ATP exchange between the cytosol and mitochondria; ant-1.1 is an essential gene, required for embryogenesis as well as for normal postembryonic body size and adult lifespan; in addition, ANT-1.1 plays a critical role in promoting somatic and germline programmed…	[Biological_process-mitochondrion organization-manual cur.-GO:0007005][Biological_process-determination of adult life span-manual cur.-GO:0008340][Biological_process-positive regulation of apoptosis-manual cur.-GO:0043065][Biological_process-positive regulation of growth rate-manual cur.-GO:0040010][Biological_process-nematode larval development-manual cur.-GO:0002119][Biological_process-growth-m…
WBGene00004469	rps-0	1.34518	0.00548139	0.0409715	40S ribosomal protein	rps-0 encodes a small ribosomal subunit SA protein that appears to function as both a ribosomal component and a laminin receptor; by homology, RPS-0 is predicted to play roles in protein biosynthesis and cell adhesion; in C. elegans, RPS-0 activity is required for embryonic and germline development, vulval morphogenesis, and the overall health of the animal.	[Biological_process-hermaphrodite genitalia development-manual cur.-GO:0040035][Biological_process-reproduction-manual cur.-GO:0000003][Biological_process-embryonic development ending in birth or egg hatching-manual cur.-GO:0009792][Biological_process-nematode larval development-manual cur.-GO:0002119][Biological_process-growth-manual cur.-GO:0040007][Biological_process-molting cycle, collagen an…
WBGene00017270	numr-1	1.34464	0.00605097	0.0442471			[Cellular_component-nucleus-manual cur.-GO:0005634]
WBGene00010556	rack-1	1.34379	0.00585731	0.0431319	guanine nucleotide-binding protein	rack-1 encodes a seven-WD repeat-containing protein that is the C. elegans ortholog of vertebrate Receptor for Activated C Kinase (Rack1); rack-1 is required cell autonomously for VD/DD motor axon pathfinding; rack-1 is also required for gonadal distal tip cell migration and for normal brood sizes; genetic analyses indicate that rack-1 functions in the same pathway with ced-10/Rac and unc-115/abL…	[Biological_process-motor axon guidance-manual cur.-GO:0008045][Biological_process-regulation of cell migration-manual cur.-GO:0030334][Biological_process-cytokinesis after mitosis-manual cur.-GO:0000281][Biological_process-embryonic development ending in birth or egg hatching-manual cur.-GO:0009792][Biological_process-polar body extrusion after meiotic divisions-manual cur.-GO:0040038][Biologica…
WBGene00003369	mlc-1	-1.31262	0.00605977	0.0442891		mlc-1 encodes a muscle regulatory myosin light chain that is nearly identical to MLC-2 and functions redundantly with MLC-2 in the body-wall and in pharyngeal muscle to affect L1 larval viability, elongation, and pharyngeal and body-wall muscle development, and also affects locomotion and growth; expressed in the body-wall muscles, pharyngeal muscles, and vulval muscles.	[Biological_process-nematode larval development-manual cur.-GO:0002119][Biological_process-muscle organ development-manual cur.-GO:0007517][Biological_process-locomotion-manual cur.-GO:0040011][Biological_process-regulation of muscle contraction-manual cur.-GO:0006937][Biological_process-positive regulation of growth rate-manual cur.-GO:0040010][Biological_process-oviposition-manual cur.-GO:00189…
WBGene00009342	fasn-1	-1.31296	0.0056238	0.0417711	fatty acid synthase	fasn-1 encodes a fatty acid synthase, orthologous to human FASN (OMIM:600212); CEP-1 is required for fully normal fasn-1 expression in vivo; CEP-1 drives transcription of luciferase reporters whose promoters contains either of two putative CEP-1 binding sites (FAS-T1 and FAS-T2) found in the fasn-1 gene, and this activity is partially lost by mutation of conserved CEP-1 residues (R298 or H310); i…	[Biological_process-embryonic development ending in birth or egg hatching-manual cur.-GO:0009792][Biological_process-lipid storage-manual cur.-GO:0019915][Biological_process-nematode larval development-manual cur.-GO:0002119][Biological_process-growth-manual cur.-GO:0040007][Biological_process-reproduction-manual cur.-GO:0000003][Biological_process-apoptosis-manual cur.-GO:0006915][Biological_pro…
WBGene00006803	unc-70	-1.31517	0.00600102	0.0439619	spectrin beta chain	unc-70 encodes two isoforms of a beta-spectrin ortholog required for normal body curvature and shape, normal movement, and correct localization of the alpha-spectrin SPC-1; the predominant UNC-70 isoform is expressed in all embryonic cells except the intestine, at the plasma membrane at sites of intercellular contact; UNC-70 becomes largely restricted to muscles and neurons from hatching to adult…	[Biological_process-nematode larval development-manual cur.-GO:0002119][Biological_process-regulation of locomotion-manual cur.-GO:0040012][Biological_process-embryonic body morphogenesis-manual cur.-GO:0010172][Biological_process-muscle maintenance-manual cur.-GO:0046716][Biological_process-on development-manual cur.-GO:0048666][Biological_process-dendrite development-manual cur.-GO:0016358][Bio…
WBGene00022048	Y66H1B.2	-1.3278	0.0065498	0.047308		fln-1 encodes three protein isoforms, a full length filamin (fln-1a) orthologous to human filamin A, alpha (FLNA; OMIM:300017), of 2257 amino acids containing a well conserved N-terminal ABD and 20 Ig-like repeats and two trans-sliced versions with C- and N- terminal truncations are 1084 and 836 amino-acids respectively; expression of full-length filamin in hermaphrodites is required for normal b…	[Biological_process-actin filament organization-manual cur.-GO:0007015][Biological_process-uterus-manual cur.-GO:0061038][Biological_process-embryonic development ending in birth or egg hatching-manual cur.-GO:0009792][Biological_process-reproduction-manual cur.-GO:0000003][Biological_process-body morphogenesis-manual cur.-GO:0010171][Biological_process-ovulation-manual cur.-GO:0030728][Biologica…
WBGene00000669	col-94	-1.33162	0.00415467	0.0327547			[Biological_process-nematode larval development-manual cur.-GO:0002119][Biological_process-growth-manual cur.-GO:0040007][Biological_process-locomotion-manual cur.-GO:0040011][Biological_process-body morphogenesis-manual cur.-GO:0010171][Biological_process-determination of adult life span-manual cur.-GO:0008340][Biological_process-morphogenesis of an epithelium-manual cur.-GO:0002009][Cellular_co…
WBGene00001263	emb-9	-1.33676	0.00313054	0.0260754	Collagen;collagen	emb-9 encodes the alpha-1 chain of Type IV basement membrane collagen most closely equivalent to human COL4A1 (OMIM:120130) on the basis of biological function; EMB-9 forms heterotrimeric Type IV collagen with LET-2, the alpha-2-like chain, and is required for the assembly and/or secretion of LET-2; EMB-9 is essential for embryonic morphogenesis, particularly epidermal elongation, and for larval …	[Biological_process-extracellular matrix organization-manual cur.-GO:0030198][Biological_process-embryonic development-manual cur.-GO:0009790][Biological_process-nematode larval development-manual cur.-GO:0002119][Biological_process-positive regulation of protein secretion-manual cur.-GO:0050714][Biological_process-muscle organ development-manual cur.-GO:0007517][Biological_process-hatching-manua…
WBGene00022401	Y97E10AR.6	-1.34099	0.0070685	0.0502276
	T12G3.1	-1.34295	0.00391554	0.0313144
WBGene00008707	F11E6.3	-1.34313	0.00581796	0.0429319			[Biological_process-positive regulation of growth rate-automatic cur.-GO:0040010]
WBGene00003003	lin-14	-1.34919	0.00489455	0.0375368	embryonic nuclear protein lin-14 form B2;embryonic nuclear protein lin-14 form A	lin-14 encodes a novel protein whose activity is required for specifying the division timings of a specific group of cells during postembryonic development; lin-14 loss-of-function mutations result in the premature appearance of later larval lineages, while gain-of-function mutations result in reiteration of L1 larval stages lineages; in addition, lin-14 acts as a positive regulator of AVM, PVM, …	[Biological_process-regulation of development, heterochronic-manual cur.-GO:0040034][Biological_process-on development-manual cur.-GO:0048666][Biological_process-cell migration-manual cur.-GO:0016477][Biological_process-hermaphrodite genitalia development-manual cur.-GO:0040035][Biological_process-locomotion-manual cur.-GO:0040011][Biological_process-reproduction-manual cur.-GO:0000003][Biologica…
WBGene00000931	dao-5	-1.35294	0.00709035	0.050326		dao-5 encodes a predicted nucleolar phosphoprotein related to Saccharomyces cerevisiae SRP40 and the vertebrate Nopp140 proteins that may play a role in rRNA gene transcription and nucleolar structural organization; dao-5 expression is negatively regulated by the DAF-2/insulin-like receptor and positively regulated by the DAF-16/fork-head transcription factor, suggesting that dao-5 may be involve…	[Biological_process-insulin receptor signaling pathway-manual cur.-GO:0008286][Biological_process-determination of adult life span-manual cur.-GO:0008340][Biological_process-dauer larval development-manual cur.-GO:0040024][Biological_process-rRNA transcription-manual cur.-GO:0009303][Cellular_component-nucleolus-manual cur.-GO:0005730][Cellular_component-nucleoplasm-manual cur.-GO:0005654][Molecu…
WBGene00009165	F26E4.12	-1.35814	0.00662054	0.0477276	glutathione peroxidase	F26E4.12 encodes a phospholipid hydroperoxide glutathione peroxidase; the product of F26E4.12 is predicted to catalyze the reduction of phospholipid hydroperoxides with glutathione; loss of F26E4.12 activity via RNAi results in increased intestinal dipeptide uptake and increased cellular levels of the unsaturated aldehyde 4-hydroxynonenal (4-HNE), a lipid peroxidation product.	[Molecular_function-glutathione peroxidase activity-automatic cur.-GO:0004602][Biological_process-oxidation reduction-automatic cur.-GO:0055114][Molecular_function-antioxidant activity-automatic cur.-GO:0016209][Molecular_function-oxidoreductase activity-automatic cur.-GO:0016491][Biological_process-response to oxidative stress-automatic cur.-GO:0006979]
WBGene00011531	T06D10.1	-1.35967	0.00678015	0.0485997
WBGene00006701	ubc-1	-1.36008	0.00446549	0.0347263	ubiquitin conjugating-protein	ubc-1 encodes an E2 ubiquitin-conjugating enzyme that contains a novel 40 amino acid C-terminal tail, and is homologous to Saccharomyces cerevisiae RAD6/UBC2 which is involved in DNA repair; although loss of UBC-1 activity via RNA-mediated interference (RNAi) does not result in any abnormalities, UBC-1 is able to complement the DNA repair defects of a Saccharomyces cerevisiae rad6 null mutant, su…	[Biological_process-protein ubiquitination-manual cur.-GO:0016567][Biological_process-DNA repair-manual cur.-GO:0006281][Biological_process-nematode larval development-manual cur.-GO:0002119][Biological_process-growth-manual cur.-GO:0040007][Biological_process-reproduction-manual cur.-GO:0000003][Molecular_function-ubiquitin-protein ligase activity-manual cur.-GO:0004842][Molecular_function-ubiqu…
WBGene00006495	tag-149	-1.36264	0.00682517	0.0488667			[Biological_process-striated-manual cur.-GO:0061199][Cellular_component-integral to membrane-manual cur.-GO:0016021][Molecular_function-protein binding-manual cur.-GO:0005515][Molecular_function-protein binding-automatic cur.-GO:0005515]
WBGene00002268	lec-5	-1.36265	0.00221451	0.0196978			[Molecular_function-sugar binding-manual cur.-GO:0005529][Molecular_function-sugar binding-automatic cur.-GO:0005529]
WBGene00015484	C05D11.7	-1.36289	0.00584686	0.0430718			[Biological_process-lipid metabolic process-manual cur.-GO:0006629][Cellular_component-lipid particle-manual cur.-GO:0005811][Cellular_component-integral to membrane-manual cur.-GO:0016021][Biological_process-lipid metabolic process-automatic cur.-GO:0006629]
WBGene00012471	Y17G7B.20	-1.36609	0.00238206	0.0208926			[Biological_process-positive regulation of growth rate-manual cur.-GO:0040010][Biological_process-reproduction-manual cur.-GO:0000003][Biological_process-body morphogenesis-manual cur.-GO:0010171][Biological_process-positive regulation of multicellular organism growth-manual cur.-GO:0040018][Biological_process-reproduction-automatic cur.-GO:0000003][Biological_process-positive regulation of growt…
WBGene00001229	eif-3.F	-1.36638	0.00600583	0.0439682	M0V-34 protein		[Biological_process-hermaphrodite genitalia development-manual cur.-GO:0040035][Biological_process-positive regulation of growth rate-manual cur.-GO:0040010][Biological_process-body morphogenesis-manual cur.-GO:0010171][Biological_process-embryonic development ending in birth or egg hatching-manual cur.-GO:0009792][Biological_process-nematode larval development-manual cur.-GO:0002119][Biological_…
WBGene00002025	hsp-60	-1.36668	0.00391044	0.0312868		hsp-60 encodes a mitochondrial-specific chaperone that is a member of the GroE/Hsp10/60 superfamily of molecular chaperones; hsp-60 is believed to be involved in the mitochondrial unfolded protein response, as hsp-60 expression, normally broadly detected during development, is greatly increased in response to treatments that disrupt mitochondrial protein handling; loss of hsp-60 activity via RNAi…	[Biological_process-mitochondrial unfolded protein response-manual cur.-GO:0034514][Biological_process-response to reactive oxygen species-manual cur.-GO:0000302][Biological_process-mitochondrion organization-manual cur.-GO:0007005][Biological_process-embryonic development ending in birth or egg hatching-manual cur.-GO:0009792][Biological_process-nematode larval development-manual cur.-GO:0002119…
WBGene00018350	F42C5.10	-1.36749	0.00420365	0.0330442			[Biological_process-positive regulation of growth rate-automatic cur.-GO:0040010]
WBGene00006780	unc-44	-1.36755	0.00123398	0.0121887	AO66 ankyrin;AO49 ankyrin;AO13 ankyrin	The unc-44 gene encodes an ankyrin-like protein required for proper sex myoblast and axonal guidance during development.	[Biological_process-dorsal/ventral axon guidance-manual cur.-GO:0033563][Biological_process-locomotion-manual cur.-GO:0040011][Biological_process-positive regulation of multicellular organism growth-manual cur.-GO:0040018][Biological_process-positive regulation of growth rate-manual cur.-GO:0040010][Biological_process-body morphogenesis-manual cur.-GO:0010171][Biological_process-dendrite developm…
WBGene00004164	pqn-83	-1.36779	0.00346293	0.0282332		The protein product of this gene is predicted to contain a glutamine/asparagine (Q/N)-rich ('prion') domain, by the algorithm of Michelitsch and Weissman (as of the WS77 release of WormBase, i.e., in wormpep77).	[Biological_process-locomotion-manual cur.-GO:0040011][Biological_process-nematode larval development-manual cur.-GO:0002119][Biological_process-reproduction-manual cur.-GO:0000003][Cellular_component-integral to membrane-manual cur.-GO:0016021][Biological_process-reproduction-automatic cur.-GO:0000003][Biological_process-locomotion-automatic cur.-GO:0040011][Biological_process-nematode larval de…
WBGene00010790	sodh-1	-1.36944	0.00366847	0.029602	alcohol dehydrogenase		[Biological_process-determination of adult life span-manual cur.-GO:0008340][Biological_process-oxidation reduction-manual cur.-GO:0055114][Molecular_function-zinc ion binding-manual cur.-GO:0008270][Molecular_function-oxidoreductase activity-manual cur.-GO:0016491][Molecular_function-transferase activity, transferring acyl groups other than amino-acyl groups-manual cur.-GO:0016747][Biological_pr…
WBGene00014095	ZK829.4	-1.37281	0.00100594	0.0102267	glutamate dehydrogenase	gdh-1 encodes a glutamate dehydrogenase, required in mass RNAi assays for normal fertility and rapid growth, that is expressed in larval and adult pharynx, intestine, and rectal gland cells; GDH-1 is orthologous to human GLUD1 (OMIM:138130, mutated in hyperinsulinemic hypoglycemia and hyperammonemia) and GLUD2 (OMIM:300144).	[Molecular_function-oxidoreductase activity, acting on the CH-NH2 group of donors, NAD or NADP as acceptor-automatic cur.-GO:0016639][Biological_process-oxidation reduction-automatic cur.-GO:0055114][Molecular_function-oxidoreductase activity-automatic cur.-GO:0016491][Biological_process-cellular amino acid metabolic process-automatic cur.-GO:0006520][Biological_process-positive regulation of gro…
WBGene00000692	col-118	-1.37301	0.00509861	0.0387084	cuticle collagen		[Cellular_component-integral to membrane-manual cur.-GO:0016021][Molecular_function-structural constituent of cuticle-manual cur.-GO:0042302][Molecular_function-structural constituent of cuticle-automatic cur.-GO:0042302]
WBGene00013766	Y113G7B.17	-1.37585	0.0042249	0.033156			[Biological_process-morphogenesis of an epithelium-automatic cur.-GO:0002009][Molecular_function-methyltransferase activity-automatic cur.-GO:0008168][Cellular_component-cytoplasm-automatic cur.-GO:0005737][Biological_process-metabolic process-automatic cur.-GO:0008152][Molecular_function-protein methyltransferase activity-automatic cur.-GO:0008276][Biological_process-protein amino acid methylati…
WBGene00001745	gsa-1	-1.37602	0.00538966	0.0405266	guanine nucleotide-binding protein	The gsa-1 gene encodes a Gs alpha subunit of heterotrimeric G proteins which affects L1 larval stage viability, movement, and egg laying; it is genetically upstream of sgs-1 with respect to neuronal degeneration, as defined by gain-of-function analysis, and is expressed in excitable cells.	[Biological_process-regulation of programmed cell death-manual cur.-GO:0043070][Biological_process-oocyte development-manual cur.-GO:0048599][Biological_process-positive regulation of locomotion-manual cur.-GO:0040017][Biological_process-nematode larval development-manual cur.-GO:0002119][Biological_process-locomotion-manual cur.-GO:0040011][Biological_process-positive regulation of growth rate-m…
WBGene00006742	unc-2	-1.37879	0.0014892	0.0141973		unc-2 encodes a calcium channel alpha subunit required for desensitization to dopamine, normal flexion and speed during movement, normally low sensitivity of whole animals to serotonin, and neuronal migrations promoted by humoral serotonin; UNC-2 is orthologous to human CACNA1A (OMIM:601011, mutated in familiar hemiplegic migraine or episodic ataxia 2) and to Drosophila CACOPHONY; UNC-2 is expres…	[Biological_process-locomotory behavior-manual cur.-GO:0007626][Biological_process-negative regulation of transforming growth factor beta receptor signaling pathway-manual cur.-GO:0030512][Biological_process-regulation of otransmitter levels-manual cur.-GO:0001505][Biological_process-response to heat-manual cur.-GO:0009408][Biological_process-response to starvation-manual cur.-GO:0042594][Biologi…
WBGene00003893	ost-1	-1.37928	0.000957146	0.0098299	osteonectin	ost-1 encodes the C. elegans ortholog of the conserved basement membrane glycoprotein component osteonectin/SPARC/BM-40; loss of ost-1 function via RNAi indicates that ost-1 activity is required for embryonic and larval development, as well as for normal gut development, body size, and fecundity; an OST-1::GFP reporter fusion protein localizes to the basement membranes along body wall and sex mus…	[Biological_process-positive regulation of growth rate-manual cur.-GO:0040010][Biological_process-positive regulation of multicellular organism growth-manual cur.-GO:0040018][Biological_process-reproduction-manual cur.-GO:0000003][Biological_process-embryonic development ending in birth or egg hatching-manual cur.-GO:0009792][Biological_process-nematode larval development-manual cur.-GO:0002119][…
WBGene00017430	F13H6.1	-1.37976	0.00153986	0.0146058	zinc-finger protein		[Biological_process-locomotion-manual cur.-GO:0040011][Biological_process-positive regulation of growth rate-manual cur.-GO:0040010][Biological_process-morphogenesis of an epithelium-manual cur.-GO:0002009][Cellular_component-intracellular-manual cur.-GO:0005622][Molecular_function-zinc ion binding-manual cur.-GO:0008270][Molecular_function-zinc ion binding-automatic cur.-GO:0008270][Cellular_com…
WBGene00006752	unc-13	-1.38013	0.00171174	0.015979	UNC-13 protein	unc-13 encodes at least five protein isoforms that regulate neurotransmitter release by altering the conformation of syntaxin; UNC-13 proteins are required for normal pharyngeal pumping and thrashing in liquid, normally short lifespan, normally large brood sizes, and full adult body sizes; UNC-13 proteins have orthologs in vertebrates and Drosophila; UNC-13 proteins are complex, with multiple C2,…	[--manual cur.-GO:0035556][Biological_process-regulation of oviposition-manual cur.-GO:0046662][Biological_process-regulation of pharyngeal pumping-manual cur.-GO:0043051][Biological_process-locomotion-manual cur.-GO:0040011][Biological_process-pharyngeal pumping-manual cur.-GO:0043050][Biological_process-synaptic vesicle exocytosis-manual cur.-GO:0016079][Biological_process-axon guidance-manual …
WBGene00008205	sams-1	-1.3809	0.00127467	0.0124989	s-adenosylmethionine synthetase	sams-1 encodes an S-adenosyl methionine synthetase; by homology, SAMS-1 is predicted to function as a methyl-group donor in many biochemical reactions; sams-1 expression levels are negatively regulated by dietary restriction (as seen in eat-2 mutant animals), suggesting that increased lifespan due to dietary restriction is due, in part, to reducing the activity of key metabolic enzymes; loss of s…	[Biological_process-locomotion-manual cur.-GO:0040011][Biological_process-positive regulation of growth rate-manual cur.-GO:0040010][Biological_process-negative regulation of multicellular organism growth-manual cur.-GO:0040015][Biological_process-lipid storage-manual cur.-GO:0019915][Biological_process-determination of adult life span-manual cur.-GO:0008340][Biological_process-positive regulatio…
WBGene00000224	atgp-1	-1.38165	0.00259368	0.0224254	Sugar (and other) transporters	atgp-1 encodes a predicted amino acid transporter glycoprotein subunit; when co-expressed in Xenopus oocytes with the AAT-1 or AAT-3 catalytic subunit, ATGP-1 is not able to facilitate amino acid uptake, even though ATGP-1 is able to covalently associate with AAT-1 or AAT-3 in the Xenopus expression system; however, when co-expressed with AAT-9, ATGP-1 is able to enhance the activity of this cata…	[Biological_process-carbohydrate metabolic process-manual cur.-GO:0005975][Cellular_component-plasma membrane-manual cur.-GO:0005886][Cellular_component-integral to membrane-manual cur.-GO:0016021][Molecular_function-catalytic activity-manual cur.-GO:0003824][Molecular_function-cation binding-manual cur.-GO:0043169][Molecular_function-catalytic activity-automatic cur.-GO:0003824][Molecular_functi…
WBGene00019780	M60.4	-1.3818	0.00126566	0.0124468			[Cellular_component-integral to membrane-manual cur.-GO:0016021]
WBGene00019322	K02F2.2	-1.38202	0.000914089	0.00947539	S-adenosylhomocysteine hydrolase	ahcy-1 encodes the C. elegans S-adenosylhomocysteine hydrolase (SAHH) ortholog; by homology, AHCY-1 is predicted to catalyze the hydrolysis of S-adenosyl-L-homocysteine to adenosine and L-homocysteine; loss of ahcy-1 activity via RNAi results in embryonic and larval lethality, abnormal body morphology, sick animals, and uncoordinated locomotion; Northern blot analyses indicate the ahcy-1 mRNA is …	[Biological_process-cellular amino acid biosynthetic process-automatic cur.-GO:0008652][Biological_process-oxidation reduction-automatic cur.-GO:0055114][Biological_process-embryonic development ending in birth or egg hatching-automatic cur.-GO:0009792][Molecular_function-cofactor binding-automatic cur.-GO:0048037][Biological_process-negative regulation of multicellular organism growth-automatic …
WBGene00015477	C05D10.1	-1.38486	0.00406028	0.0321584
WBGene00017075	D2096.8	-1.38626	0.00119337	0.0118683		D2096.8 encodes a protein related in sequence to the conserved NAP (Nucleosome Assembly Protein) family of proteins involved in chromatin remodeling; loss of D2096.8 activity in wild-type and various mutant backgrounds suggests that, in C. elegans, the product of D2096.8 is required for proper transcriptional regulation that affects a number of biological processes including embryonic and larval …	[Biological_process-reproduction-automatic cur.-GO:0000003][Biological_process-morphogenesis of an epithelium-automatic cur.-GO:0002009][Biological_process-embryonic development ending in birth or egg hatching-automatic cur.-GO:0009792][Biological_process-hermaphrodite genitalia development-automatic cur.-GO:0040035][Cellular_component-nucleus-automatic cur.-GO:0005634][Biological_process-RNA int…
WBGene00004131	pqn-44	-1.3872	0.000990799	0.0101095		The protein product of this gene is predicted to contain a glutamine/asparagine (Q/N)-rich ('prion') domain, by the algorithm of Michelitsch and Weissman (as of the WS77 release of WormBase, i.e., in wormpep77).
WBGene00002266	lec-3	-1.3872	0.00173748	0.0161395	galactoside-binding lectin		[Molecular_function-sugar binding-manual cur.-GO:0005529][Molecular_function-sugar binding-automatic cur.-GO:0005529]
WBGene00022178	carboxylesterase	-1.3882	0.00100609	0.0102267			[Biological_process-metabolic process-manual cur.-GO:0008152][Molecular_function-hydrolase activity-manual cur.-GO:0016787][Biological_process-metabolic process-automatic cur.-GO:0008152][Molecular_function-hydrolase activity-automatic cur.-GO:0016787]
WBGene00004032	pkc-1	-1.39065	0.00140967	0.0136104	Phorbol esters / diacylglycerol binding domain (2 domains), Protein kinase C terminal domain	pkc-1 encodes a serine/threonine protein kinase that is orthologous to mammalian protein kinase C epsilon (PRKCE), a member of the nPKC subgroup of the protein kinase C superfamily; together with UNC-13, PKC-1 may act downstream of goa-1 to modulate phorbol ester-induced stimulation of acetylcholine release at NMJs; PKC-1 positively regulates locomotion, and affects thermotaxis and chemotaxis tog…	[--manual cur.-GO:0035556][Biological_process-otransmitter secretion-manual cur.-GO:0007269][Biological_process-chemotaxis-manual cur.-GO:0006935][Biological_process-positive regulation of locomotion-manual cur.-GO:0040017][Biological_process-protein amino acid phosphorylation-manual cur.-GO:0006468][Molecular_function-protein kinase C activity-manual cur.-GO:0004697][Molecular_function-protein b…
WBGene00002203	kin-20	-1.39495	0.00296755	0.0250496	casein kinase I (epsilon/delta)		[Biological_process-positive regulation of growth rate-manual cur.-GO:0040010][Biological_process-embryonic development ending in birth or egg hatching-manual cur.-GO:0009792][Biological_process-nematode larval development-manual cur.-GO:0002119][Biological_process-body morphogenesis-manual cur.-GO:0010171][Biological_process-reproduction-manual cur.-GO:0000003][Biological_process-locomotion-manu…
WBGene00006805	unc-73	-1.39534	0.00153343	0.0145587	guanine nucleotide exchange factor	unc-73 encodes a guanine nucleotide exchange factor (GNEF) similar to the Trio protein; UNC-73 is required for vulval morphogenesis, for the migration of QL, QR, CAN, and hypodermal P cells, the commissure outgrowth of D type motoneurons, and amphid axon outgrowth; UNC-73 has GNEF activity for both CED-10 and MIG-2 in vitro; the requirement for UNC-73 in P cell migration can be suppressed by tran…	[--manual cur.-GO:0035556][Biological_process-positive regulation of Rac protein signal transduction-manual cur.-GO:0035022][Biological_process-positive regulation of Rho protein signal transduction-manual cur.-GO:0035025][Biological_process-positive regulation of actin filament polymerization-manual cur.-GO:0030838][Biological_process-Rac protein signal transduction-manual cur.-GO:0016601][Biolo…
WBGene00002244	Y71H2AM.19	-1.3961	0.00546606	0.0409055		laf-1 encodes a DEAD-box RNA helicase; laf-1 is required for embryonic development and sex determination; laf-1 was identified in screens for dominant suppressors of the sterility produced by gain-of-function fem-3 mutations; when homozygous, laf-1 mutations result in embryonic and larval lethality and when heterozygous, feminization of XX and XO animals; reporter gene analyses indicate that wild…	[Molecular_function-ATP binding-automatic cur.-GO:0005524][Molecular_function-helicase activity-automatic cur.-GO:0004386][Molecular_function-ATP-dependent helicase activity-automatic cur.-GO:0008026][Biological_process-embryonic development ending in birth or egg hatching-automatic cur.-GO:0009792][Molecular_function-nucleic acid binding-automatic cur.-GO:0003676]
WBGene00006762	unc-25	-1.39619	0.0027616	0.0236283	Pyridoxal-dependent decarboxylase conserved domain	unc-25 encodes the C. elegans ortholog of the GABA neurotransmitter biosynthetic enzyme, glutamic acid decarboxylase (GAD); unc-25 activity is required for GABA synthesis and thus for normal synaptic transmission and GABA-mediated behaviors; UNC-25 is expressed specifically in the 26 GABAergic neurons as soon as they are generated and localizes to cell bodies, axonal branches, and synaptic region…	[Biological_process-gamma-aminobutyric acid biosynthetic process-manual cur.-GO:0009449][Biological_process-synaptic transmission, GABAergic-manual cur.-GO:0051932][Biological_process-locomotion-manual cur.-GO:0040011][Biological_process-carboxylic acid metabolic process-manual cur.-GO:0019752][Cellular_component-cell soma-manual cur.-GO:0043025][Cellular_component-axon-manual cur.-GO:0030424][Ce…
WBGene00022382	Y94H6A.10	-1.39648	0.00129275	0.0126383
WBGene00004184	prl-1	-1.39718	0.00634138	0.0461027	protein-tyrosine phosphotase		[Biological_process-lipid storage-manual cur.-GO:0019915][Biological_process-protein amino acid dephosphorylation-manual cur.-GO:0006470][Molecular_function-protein tyrosine phosphatase activity-manual cur.-GO:0004725][Molecular_function-protein tyrosine/serine/threonine phosphatase activity-manual cur.-GO:0008138][Biological_process-protein amino acid dephosphorylation-automatic cur.-GO:0006470]…
WBGene00019965	glucosylceramidase	-1.40167	0.00493635	0.0377353			[Biological_process-oviposition-manual cur.-GO:0018991][Biological_process-locomotion-manual cur.-GO:0040011][Biological_process-sphingolipid metabolic process-manual cur.-GO:0006665][Biological_process-glucosylceramide catabolic process-manual cur.-GO:0006680][Cellular_component-integral to membrane-manual cur.-GO:0016021][Cellular_component-membrane-manual cur.-GO:0016020][Molecular_function-gl…
WBGene00001749	gst-1	-1.40532	0.00167467	0.015703	glutathione S-transferase	gst-1 encodes a putative glutathione S-transferase of the pi class; GST-1 is required for sperm to normally migrate towards a PUFA-based signal exuded by oocytes; gst-1(RNAi) hermaphrodites are infertile, both through aberrant loss of their own sperm and through failure of males to effectively inseminate them.	[Biological_process-defense response-manual cur.-GO:0006952][Biological_process-metabolic process-manual cur.-GO:0008152][Molecular_function-glutathione transferase activity-manual cur.-GO:0004364][Molecular_function-protein binding-manual cur.-GO:0005515][Molecular_function-protein binding-automatic cur.-GO:0005515][Molecular_function-glutathione transferase activity-automatic cur.-GO:0004364][B…
WBGene00002077	imb-3	-1.40572	0.00117141	0.0116807	importin beta, nuclear transport factor	imb-3 encodes an importin-beta-like protein orthologous to Drosophila, vertebrate, and yeast importin/karyopherin-beta3; IMB-3 is predicted to function as a nuclear transport factor that, with the RAN-1 GTPase, regulates nuclear import of ribosomal proteins; in C. elegans, IMB-3 is essential for embryogenesis and germline development, and may also be required for normal postembryonic growth rates.	[Biological_process-molting cycle, collagen and cuticulin-based cuticle-manual cur.-GO:0018996][Biological_process-reproduction-manual cur.-GO:0000003][Biological_process-nematode larval development-manual cur.-GO:0002119][Biological_process-growth-manual cur.-GO:0040007][Biological_process-embryonic development ending in birth or egg hatching-manual cur.-GO:0009792][Biological_process-positive r…
WBGene00003625	nhr-31	-1.40625	0.0018971	0.0173488	zinc finger protein	nhr-31 encodes one of over 200 C. elegans nuclear receptors; nhr-31 activity is required for proper growth, development, and function of the excretory cell; in regulating excretory cell development, NHR-31 appears to function by controlling the expression of genes encoding subunits of the vacuolar ATPase; an nhr-31::gfp promoter fusion is expressed at high levels in the excretory cell beginning a…	[Biological_process-response to osmotic stress-manual cur.-GO:0006970][Biological_process-embryonic development ending in birth or egg hatching-manual cur.-GO:0009792][Biological_process-post-embryonic morphogenesis-manual cur.-GO:0009886][Biological_process-regulation of transcription-manual cur.-GO:0045449][Biological_process-regulation of transcription, DNA-dependent-manual cur.-GO:0006355][Bi…
WBGene00012813	Y43F8B.2	-1.40734	0.00132381	0.0129003
WBGene00003934	pat-10	-1.40779	0.000310536	0.00371059	calcium binding protein	pat-10 encodes body wall muscle troponin C, the calcium-binding component of the troponin complex of actin thin filaments; PAT-10 is essential for muscle contraction and thus for completion of embryonic morphogenesis and elongation; by homology, PAT-10 likely functions to regulate body wall muscle contraction in response to changes in intracellular calcium; PAT-10 is expressed in body wall muscle…	[Biological_process-muscle contraction-manual cur.-GO:0006936][Biological_process-muscle thin filament assembly-manual cur.-GO:0030240][Biological_process-embryonic development-manual cur.-GO:0009790][Biological_process-embryonic development ending in birth or egg hatching-manual cur.-GO:0009792][Biological_process-nematode larval development-manual cur.-GO:0002119][Biological_process-reproductio…
WBGene00017834	F26F12.3	-1.4105	0.000309727	0.00370533
WBGene00002217	klp-4	-1.41092	0.00182905	0.0167835	kinesin-related protein	klp-4 encodes a kinesin-like motor protein paralogous to UNC-104 and KLP-6 and orthologous to Drosophila KHC-73 and the vertebrate KIF1A, KIF13B, and GAKIN motor proteins; as loss of KLP-4 function via RNA-mediated interference (RNAi) does not result in any abnormalities, the precise role of KLP-4 in C. elegans development and/or behavior is not yet known; based on sequence similarity, however, K…	[Biological_process-microtubule-based movement-manual cur.-GO:0007018][Molecular_function-protein binding-manual cur.-GO:0005515][Molecular_function-microtubule motor activity-manual cur.-GO:0003777][Molecular_function-ATP binding-manual cur.-GO:0005524][Molecular_function-ATP binding-automatic cur.-GO:0005524][Molecular_function-protein binding-automatic cur.-GO:0005515][Biological_process-micro…
WBGene00008311	rskn-2	-1.41177	0.000744158	0.00794526	Protein kinase C terminal domain		[Biological_process-embryonic development ending in birth or egg hatching-manual cur.-GO:0009792][Biological_process-nematode larval development-manual cur.-GO:0002119][Biological_process-growth-manual cur.-GO:0040007][Biological_process-protein amino acid phosphorylation-manual cur.-GO:0006468][Biological_process-protein kinase cascade-manual cur.-GO:0007243][Molecular_function-protein kinase ac…
WBGene00002272	lec-9	-1.41198	0.000862001	0.00899475	sugar-binding protein	lec-9 encodes a predicted lectin that affects embryonic viability.	[Biological_process-embryonic development ending in birth or egg hatching-manual cur.-GO:0009792][Cellular_component-cytoplasm-manual cur.-GO:0005737][Molecular_function-sugar binding-manual cur.-GO:0005529][Biological_process-embryonic development ending in birth or egg hatching-automatic cur.-GO:0009792][Molecular_function-sugar binding-automatic cur.-GO:0005529]
WBGene00019713	pqn-52	-1.41202	0.00324446	0.0268347		pqn-52 encodes, by alternative splicing, three proteins with glutamine/asparagine (Q/N)-rich ('prion') domains; at least one of these isoforms bound KLC-2 in a mass yeast two-hybrid screen; PQN-52 proteins are predicted to be secreted, and have no obvious homologs outside of the nematodes (e.g., Brugia malayi 14952.m01392).
WBGene00022797	ZK688.2	-1.4121	0.00200314	0.0181166
WBGene00008438	DH11.5	-1.4131	0.00563396	0.0418301	synaptotagamin carboxyl terminus		[Molecular_function-protein binding-manual cur.-GO:0005515][Molecular_function-protein binding-automatic cur.-GO:0005515]
WBGene00000554	cnb-1	-1.41326	0.00388672	0.0311235	calcineurin B	cnb-1 encodes an ortholog of calcineurin B, the regulatory subunit of the protein phosphatase 2B with four EF-hand motifs for calcium binding, that binds TAX-6 (a calcineurin A ortholog) in a calcium-dependent manner; CNB-1 binds calcium, enhances the phosphatase activity of TAX-6 in vitro, promotes transcription of rcn-1, and is required for normal cuticle formation, sperm morphology, and brood …	[Molecular_function-calcium ion binding-manual cur.-GO:0005509][Molecular_function-calcium ion binding-automatic cur.-GO:0005509]
WBGene00007900	C33D9.6	-1.41472	0.00339683	0.0278025
WBGene00022781	pmt-1	-1.4177	0.00073054	0.00781313		pmt-1 encodes, by alternative splicing, four isoforms of an experimentally validated phosphoethanolamine N-methyltransferase required for phosphocholine biosynthesis and viability; PMT-1 lacks known mammalian orthologs, but has orthologs in parasitic nematodes, fish, amphibians, echinoderms, plants, alveolata, and bacteria; PMT-1 is distantly paralogous to PMT-2; PMT-1 catalyses the conversion of…	[Biological_process-embryonic development ending in birth or egg hatching-manual cur.-GO:0009792][Biological_process-positive regulation of growth rate-manual cur.-GO:0040010][Biological_process-positive regulation of locomotion-manual cur.-GO:0040017][Biological_process-reproduction-manual cur.-GO:0000003][Biological_process-nematode larval development-manual cur.-GO:0002119][Biological_process-…
WBGene00000228	atn-1	-1.41782	0.00144715	0.0139225	alpha-actinin	atn-1 encodes an alpha-actinin homolog.	[Biological_process-embryonic development ending in birth or egg hatching-manual cur.-GO:0009792][Biological_process-mitosis-manual cur.-GO:0007067][Cellular_component-striated muscle dense body-manual cur.-GO:0055120][Molecular_function-actin binding-manual cur.-GO:0003779][Molecular_function-protein binding-manual cur.-GO:0005515][Biological_process-embryonic development ending in birth or egg …
WBGene00003401	mpk-1	-1.41895	0.00155184	0.0147047	serine/threonine kinase (CDC2/CDC28 subfamily)	mpk-1 encodes a mitogen-activated protein (MAP) kinase an ERK ortholog functioning in vulval cell fate specification, cell migration/guidance, defense against bacterial infection, and other processes; in proximal germline, sperm-dependent physiological MPK-1 activation results in phosphorylation based inactivation of NOS-3, FEM-CUL-2-mediated degradation of TRA-1 and the promotion of membrane org…	[Biological_process-peptidyl-serine phosphorylation-manual cur.-GO:0018105][Biological_process-vulval development-manual cur.-GO:0040025][Biological_process-Ras protein signal transduction-manual cur.-GO:0007265][Biological_process-defecation-manual cur.-GO:0030421][Biological_process-defense response-manual cur.-GO:0006952][Biological_process-reproduction-manual cur.-GO:0000003][Biological_proce…
WBGene00007591	C14H10.1	-1.41949	0.00303438	0.0254882	Yeast YIL023C-like protein		[Cellular_component-membrane-automatic cur.-GO:0016020][Molecular_function-metal ion transmembrane transporter activity-automatic cur.-GO:0046873][Biological_process-transmembrane transport-automatic cur.-GO:0055085][Biological_process-metal ion transport-automatic cur.-GO:0030001]
WBGene00003815	nrs-1	-1.42102	0.00362367	0.029278	asparaginyl-tRNA synthetase	nrs-1 encodes an asparaginyl-tRNA synthetase that is required for embryonic viability and fertility	[Biological_process-reproduction-manual cur.-GO:0000003][Biological_process-nematode larval development-manual cur.-GO:0002119][Biological_process-growth-manual cur.-GO:0040007][Biological_process-embryonic development ending in birth or egg hatching-manual cur.-GO:0009792][Biological_process-apoptosis-manual cur.-GO:0006915][Biological_process-tRNA aminoacylation for protein translation-manual c…
WBGene00011383	T02E9.5	-1.42275	0.00376159	0.030237
	C17E4.10	-1.42295	0.00232597	0.0205151
WBGene00003877	opt-2	-1.42402	0.0061758	0.0450552	Oligopeptide transporter	pept-1 encodes a low affinity/high capacity oligopeptide transporter; pept-1 is required for uptake of intact peptides from the intestine and thus for normal development, growth, and reproduction; genetic studies indicate that pept-1 interacts with both the daf-2/insulin- and let-363/TOR-signaling pathways to regulate lifespan and with the daf-2 pathway to influence stress response; PEPT-1 is exp…	[Biological_process-negative-manual cur.-GO:2000192][Biological_process-positive regulation of multicellular organism growth-manual cur.-GO:0040018][Biological_process-lipid storage-manual cur.-GO:0019915][Biological_process-nematode larval development-manual cur.-GO:0002119][Biological_process-positive regulation of growth rate-manual cur.-GO:0040010][Biological_process-reproduction-manual cur.-…
WBGene00007646	C17E4.9	-1.42439	0.000251827	0.00308504	sodium/potassium transporting ATPase beta chain		[Cellular_component-membrane-automatic cur.-GO:0016020][Biological_process-ATP metabolic process-automatic cur.-GO:0046034][Biological_process-potassium ion transport-automatic cur.-GO:0006813][Biological_process-embryonic development ending in birth or egg hatching-automatic cur.-GO:0009792][Molecular_function-sodium:potassium-exchanging ATPase activity-automatic cur.-GO:0005391][Biological_proc…
WBGene00013866	ZC373.1	-1.42494	0.00109448	0.0110461	cystathionine beta-synthase	The ZC373.1 gene encodes an ortholog of the human gene CYSTATHIONINE-BETA-SYNTHASE (CBS), which when mutated leads to homocystinuria (OMIM:236200).	[Molecular_function-pyridoxal phosphate binding-automatic cur.-GO:0030170][Biological_process-metabolic process-automatic cur.-GO:0008152][Molecular_function-catalytic activity-automatic cur.-GO:0003824]
WBGene00007108	B0035.5	-1.42541	0.00198177	0.0179578	glucose-6-phosphate-1-dehydrogenase	gspd-1 encodes a protein orthologous to human GLUCOSE-6-PHOSPHATE DEHYDROGENASE (G6PD; OMIM:305900), which when mutated leads to disease.	[Biological_process-glucose metabolic process-automatic cur.-GO:0006006][Biological_process-oxidation reduction-automatic cur.-GO:0055114][Molecular_function-glucose-6-phosphate dehydrogenase activity-automatic cur.-GO:0004345][Biological_process-embryonic development ending in birth or egg hatching-automatic cur.-GO:0009792][Molecular_function-NADP or NADPH binding-automatic cur.-GO:0050661][Bio…
WBGene00012033	T26C5.3	-1.42903	0.00344252	0.0281026	Yeast YB70 like		[Biological_process-embryonic development ending in birth or egg hatching-manual cur.-GO:0009792][Cellular_component-integral to membrane-manual cur.-GO:0016021][Molecular_function-acetyl-CoA transporter activity-manual cur.-GO:0008521][Biological_process-embryonic development ending in birth or egg hatching-automatic cur.-GO:0009792][Cellular_component-integral to membrane-automatic cur.-GO:0016…
WBGene00017569	F18E9.3	-1.42947	0.00663493	0.0478131
WBGene00021043	W05G11.6	-1.43106	0.000247145	0.00303162	phosphoenolpyruvate carboxykinase	W05G11.6 is one of three C. elegans genes that encode proteins with similarity to phosphoenolpyruvate carboxykinase (PEPCK); by similarity, the products of W05G11.6 are predicted to function in gluconeogenesis.	[Biological_process-gluconeogenesis-manual cur.-GO:0006094][Molecular_function-phosphoenolpyruvate carboxykinase activity-manual cur.-GO:0004611][Molecular_function-GTP binding-manual cur.-GO:0005525][Molecular_function-phosphoenolpyruvate carboxykinase (GTP) activity-manual cur.-GO:0004613][Molecular_function-phosphoenolpyruvate carboxykinase activity-automatic cur.-GO:0004611][Biological_proces…
WBGene00007048	tag-182	-1.43108	0.00194308	0.0176885	human NFX1; D. melanogaster shuttle craft protein		[Biological_process-regulation of transcription, DNA-dependent-manual cur.-GO:0006355][Cellular_component-nucleus-manual cur.-GO:0005634][Molecular_function-transcription factor activity-manual cur.-GO:0003700][Molecular_function-zinc ion binding-manual cur.-GO:0008270][Molecular_function-nucleic acid binding-manual cur.-GO:0003676][Biological_process-regulation of transcription, DNA-dependent-au…
WBGene00009450	ugt-58	-1.43132	0.00334075	0.0274386	UDP-glucuronosyltransferase		[Biological_process-metabolic process-manual cur.-GO:0008152][Biological_process-carbohydrate metabolic process-manual cur.-GO:0005975][Biological_process-lipid glycosylation-manual cur.-GO:0030259][Cellular_component-integral to membrane-manual cur.-GO:0016021][Molecular_function-transferase activity, transferring hexosyl groups-manual cur.-GO:0016758][Molecular_function-carbohydrate binding-man…
WBGene00002207	kin-25	-1.43216	0.00231232	0.0204234	protein tyrosine kinase	kin-25 encodes a nonreceptor tyrosine kinase that is a member of the Ack subfamily of cytoplasmic tyrosine kinases.	[Biological_process-protein amino acid phosphorylation-manual cur.-GO:0006468][Molecular_function-protein kinase activity-manual cur.-GO:0004672][Molecular_function-ATP binding-manual cur.-GO:0005524][Molecular_function-protein binding-manual cur.-GO:0005515][Molecular_function-protein tyrosine kinase activity-manual cur.-GO:0004713][Molecular_function-ATP binding-automatic cur.-GO:0005524][Molec…
WBGene00003185	mek-1	-1.43267	0.00718752	0.0508626	Map kinase kinase	mek-1 encodes a MAP kinase kinase (MAPKK) that is involved in the stress response to heavy metals and starvation, and that has the highest homology to mammalian MKK7.	[Biological_process-response to copper ion-manual cur.-GO:0046688][Biological_process-response to cadmium ion-manual cur.-GO:0046686][Biological_process-response to starvation-manual cur.-GO:0042594][Biological_process-activation of JUN kinase activity-manual cur.-GO:0007257][Biological_process-MAPKKK cascade-manual cur.-GO:0000165][Biological_process-regulation of growth rate-manual cur.-GO:0040…
WBGene00003567	ncx-2	-1.43345	0.000277851	0.00335807	sodium/calcium exchanger protein 1	ncx-2 encodes, by alternative splicing, three full-length isoforms of a putative 3Na[+]/1Ca[2+] exchanger, orthologous to human SLC8A1-3 and paralogous to NCX-1 and NCX-3; NCX-2 is predicted to export free cytoplasmic Ca[2+] with low affinity but high capacity, being complemented by low-capacity/high-affinity Ca[2+] ATPase pumps such as MCA-1/-3; NCX-3 has tandem Calx-alpha and Calx-beta domains …	[Biological_process-positive regulation of growth rate-manual cur.-GO:0040010][Biological_process-cell communication-manual cur.-GO:0007154][Biological_process-calcium ion transport-manual cur.-GO:0006816][Biological_process-transmembrane transport-manual cur.-GO:0055085][Cellular_component-integral to membrane-manual cur.-GO:0016021][Cellular_component-membrane-manual cur.-GO:0016020][Molecular_…
WBGene00018024	F35A5.1	-1.43376	0.00311899	0.0260002		The F35A5.1 gene encodes a homolog of human FMR2, which when mutated leads to fragile site mental retardation, type 2 (OMIM:309548).
WBGene00021528	gbb-1	-1.43412	0.00502696	0.0383341	glutamate receptor	gbb-1 encodes, by alternative splicing, one isoform of a subunit of the GABAB receptor dimer (GBB-1/2); GBB-1 is orthologous to human GABBR1 (OMIM:603540); GBB-1/2 is required for inhibition of cholinergic motor neurons by GABA, and thus for normally restrained movement and aldicarb resistance; gbb-1(tm1406) mutants move abnormally fast, with abnormally few changes of direction.	[Biological_process-G-protein coupled receptor protein signaling pathway-manual cur.-GO:0007186][Cellular_component-integral to membrane-manual cur.-GO:0016021][Molecular_function-G-protein coupled receptor activity-manual cur.-GO:0004930][Molecular_function-GABA-B receptor activity-manual cur.-GO:0004965][Molecular_function-G-protein coupled receptor activity-automatic cur.-GO:0004930][Cellular_…
WBGene00004831	slo-2	-1.43415	0.00234173	0.0206251		slo-2 encodes a high conductance, sodium-activated potassium channel; when expressed in Xenopus oocytes, SLO-2 exhibits a synergistic dependence on both chloride and calcium ions for activation; expression of a dominant negative SLO-2 mutant can interfere with activity of SLO-1, a second high conductance potassium channel, suggesting that the two channels can form functional heteromultimers; a SL…	[Biological_process-potassium ion transport-manual cur.-GO:0006813][Cellular_component-axon-manual cur.-GO:0030424][Cellular_component-membrane-manual cur.-GO:0016020][Cellular_component-integral to membrane-manual cur.-GO:0016021][Molecular_function-calcium-activated potassium channel activity-manual cur.-GO:0015269][Molecular_function-outward rectifier potassium channel activity-manual cur.-GO:…
WBGene00004222	ptr-8	-1.43587	0.000278296	0.00336129		ptr-8 encodes a nematode-specific member of the sterol sensing domain (SSD) proteins, distantly paralogous to Drosophila PATCHED (PTC) and human PTCH (OMIM:601309, mutated in basal cell nevus syndrome); PTR-8 is weakly required for normal molting from L4 to adult stages; PTR-8 is also required for normal growth to full size and locomotion; PTR-8 is expressed in hypodermis.	[Biological_process-molting cycle, collagen and cuticulin-based cuticle-manual cur.-GO:0018996][Biological_process-locomotion-manual cur.-GO:0040011][Biological_process-positive regulation of multicellular organism growth-manual cur.-GO:0040018][Cellular_component-membrane-manual cur.-GO:0016020][Cellular_component-integral to membrane-manual cur.-GO:0016021][Molecular_function-hedgehog receptor …
WBGene00010001	F53F8.4	-1.43691	0.000933845	0.00964836
WBGene00006830	unc-103	-1.43698	0.00178254	0.0165092	potassium channel protein	unc-103 encodes an ether-a-go-go-related (ERG) K+ channel homolog, orthologous to human KCNH6 (OMIM:608168); UNC-103 regulates muscle activation in motility, egg-laying and male spicule protraction; UNC-103 is expressed highly in many neurons; gain-of-function unc-103 alleles can be uncoordinated, while loss-of-function alleles have a more subtle defect in copulatory spicule protraction.	[Biological_process-regulation of muscle contraction-manual cur.-GO:0006937][Biological_process-mating behavior-manual cur.-GO:0007617][Biological_process-regulation of oviposition-manual cur.-GO:0046662][Biological_process-positive regulation of locomotion-manual cur.-GO:0040017][Biological_process-pharyngeal pumping-manual cur.-GO:0043050][Biological_process-locomotion-manual cur.-GO:0040011][B…
WBGene00013672	catp-1	-1.43722	0.00179416	0.0165592		catp-1 encodes an alpha subunit of the Na+/K+- and H+/K+-pump P-type ATPase family; catp-1 was identified in screens for animals resistant to developmental defects seen in larvae treated with the nicotinic agonist DMPP; genetic analyses indicate that catp-1 likely functions together with the let-60/Ras and daf-2/insulin-like receptor signaling pathways to regulate L2 larval developmental timing a…	[Biological_process-nematode larval development-manual cur.-GO:0002119][Biological_process-dauer larval development-manual cur.-GO:0040024][Biological_process-cation transport-manual cur.-GO:0006812][Biological_process-metabolic process-manual cur.-GO:0008152][Biological_process-ATP biosynthetic process-manual cur.-GO:0006754][Cellular_component-membrane-manual cur.-GO:0016020][Cellular_component…
WBGene00019877	R05D3.2	-1.43929	0.00162994	0.0153292		R05D3.2 is orthologous to the human gene UNKNOWN (PROTEIN FOR MGC:16889) (C7orf2; OMIM:605522), which when mutated leads to disease.
WBGene00007054	scpl-1	-1.44017	0.00234754	0.0206666		scpl-1 encodes, by alternative splicing, two protein isoforms of a putative class-C RNA polymerase II (RNAPII) carboxyl-terminal domain (CTD) phosphatase, orthologous to budding yeast PSR1 and PSR2 and human CTDSP1 (OMIM:605323), CTDSP2 (OMIM:608711, amplified in sarcoma), and CTDSPL (OMIM:608592, deleted in epithelial cancer), and paralogous to C. elegans SCPL-3 and human CTDSPL2; more distantly…	[Biological_process-dephosphorylation-manual cur.-GO:0016311][Biological_process-oviposition-manual cur.-GO:0018991][Cellular_component-M band-manual cur.-GO:0031430][Cellular_component-I band-manual cur.-GO:0031674][Molecular_function-phosphatase activity-manual cur.-GO:0016791][Molecular_function-LIM domain binding-manual cur.-GO:0030274][Molecular_function-protein binding, bridging-manual cur.…
WBGene00000912	daf-16	-1.4402	0.00040156	0.00463615	daf-16b;daf-16a1;daf-16a2	daf-16 encodes the sole C. elegans forkhead box O (FOXO) homologue; DAF-16 functions as a transcription factor that acts in the insulin/IGF-1-mediated signaling (IIS) pathway that regulates dauer formation, longevity, fat metabolism, stress response, and innate immunity; DAF-16 regulates these various processes through isoform-specific expression, isoform-specific regulation by different AKT kina…	[Biological_process-determination of adult life span-manual cur.-GO:0008340][Biological_process-dauer larval development-manual cur.-GO:0040024][Biological_process-response to heat-manual cur.-GO:0009408][Biological_process-insulin receptor signaling pathway-manual cur.-GO:0008286][Biological_process-positive regulation of transcription from RNA polymerase II promoter-manual cur.-GO:0045944][Biol…
WBGene00016115	C25H3.6	-1.44155	0.00136121	0.0132238			[Biological_process-embryonic development ending in birth or egg hatching-manual cur.-GO:0009792][Biological_process-nematode larval development-manual cur.-GO:0002119][Biological_process-growth-manual cur.-GO:0040007][Biological_process-locomotion-manual cur.-GO:0040011][Biological_process-determination of adult life span-manual cur.-GO:0008340][Biological_process-body morphogenesis-manual cur.-…
WBGene00004316	rbf-1	-1.44194	0.00258367	0.0223594		rbf-1 encodes the sole C. elegans rabphilin homolog; rbf-1 activity is required for normal basal rates of locomotion (in the absence of stimulation) and, in combination with SNARE components ric-4, snb-1, and unc-64, for normal rates of both basal and stimulated locomotion; RBF-1 is expressed in the nerve ring and in the dorsal and ventral nerve cords and colocalizes with synaptic vesicle markers.	[Biological_process-positive regulation of locomotion-manual cur.-GO:0040017][Biological_process-transport-manual cur.-GO:0006810][Biological_process-intracellular protein transport-manual cur.-GO:0006886][Cellular_component-synaptic vesicle-manual cur.-GO:0008021][Cellular_component-membrane-manual cur.-GO:0016020][Molecular_function-protein binding-manual cur.-GO:0005515][Molecular_function-tra…
WBGene00001622	glt-4	-1.44275	0.00342277	0.0279783	sodium-dependent glutamate/aspartate transporter	glt-4 encodes an ortholog of glutamate/aspartate and neutral amino acid transporters.	[Biological_process-dicarboxylic acid transport-manual cur.-GO:0006835][Cellular_component-membrane-manual cur.-GO:0016020][Cellular_component-integral to membrane-manual cur.-GO:0016021][Molecular_function-sodium:dicarboxylate symporter activity-manual cur.-GO:0017153][Cellular_component-membrane-automatic cur.-GO:0016020][Molecular_function-sodium:dicarboxylate symporter activity-automatic cur.…
WBGene00009920	abts-1	-1.44533	0.000134804	0.00179099	anion exchange protein	abts-1 encodes a sodium-driven chloride-bicarbonate transporter; when expressed in Xenopus oocytes, ABTS-1 exhibits robust chloride transport, as well as chloride/bicarbonate exchange activity; abts-1 responds to arsenite in the environment with an increase in mRNA levels and is required for protection against toxicity of arsenite; abts-1 is involved in cholinergic signaling as abts-1 mutant worm…	[Biological_process-response to arsenic-manual cur.-GO:0046685][Biological_process-synaptic transmission, cholinergic-manual cur.-GO:0007271][Biological_process-regulation of synaptic transmission, GABAergic-manual cur.-GO:0032228][Biological_process-positive regulation of multicellular organism growth-manual cur.-GO:0040018][Biological_process-anion transport-manual cur.-GO:0006820][Cellular_com…
WBGene00007401	spectrin	-1.44535	0.00219367	0.0195401	Actin-binding protein
WBGene00003589	nex-2	-1.44781	0.00127292	0.0124883	Annexin	nex-2 encodes an annexin, a member of a family of calcium-dependent phospholipid binding proteins; by homology, NEX-2 could function in a number of processes, such as membrane fusion, cytoskeletal interactions, and intracellular signaling; however, as loss of nex-2 function via RNA-mediated interference (RNAi) does not result in any abnormalities, the precise role of NEX-2 in C. elegans developme…	[Biological_process-embryonic development ending in birth or egg hatching-manual cur.-GO:0009792][Molecular_function-phosphatidylserine binding-manual cur.-GO:0001786][Molecular_function-phosphatidylinositol binding-manual cur.-GO:0005545][Molecular_function-phosphatidylethanolamine binding-manual cur.-GO:0008429][Molecular_function-heparan sulfate proteoglycan binding-manual cur.-GO:0043395][Mol…
WBGene00007197	B0513.5	-1.44797	0.0017937	0.0165592			[Molecular_function-proline dehydrogenase activity-automatic cur.-GO:0004657][Biological_process-glutamate biosynthetic process-automatic cur.-GO:0006537][Biological_process-oxidation reduction-automatic cur.-GO:0055114][Biological_process-proline catabolic process-automatic cur.-GO:0006562]
WBGene00044698	K09F5.6	-1.44909	0.00307912	0.025738
WBGene00003627	nhr-34	-1.45027	0.00381045	0.0305386	nuclear hormone receptor	nhr-34 encodes a member of the nuclear receptor superfamily; phylogenetic analyses indicate that NHR-34 is a divergent nuclear receptor that likely arose from the expansion and diversification of the HNF4 (NR2A) subgroup in C. elegans; the role of NHR-34 in C. elegans development and/or behavior, and the NHR-34 expression pattern, are not yet known.	[Biological_process-regulation of transcription, DNA-dependent-manual cur.-GO:0006355][Biological_process-steroid hormone mediated signaling-manual cur.-GO:0043401][Cellular_component-nucleus-manual cur.-GO:0005634][Molecular_function-transcription factor activity-manual cur.-GO:0003700][Molecular_function-steroid hormone receptor activity-manual cur.-GO:0003707][Molecular_function-zinc ion bindi…
WBGene00009801	F47A4.5	-1.45032	0.000806107	0.00847244	patatin domain and ankyrin-like domain		[Molecular_function-protein binding-automatic cur.-GO:0005515][Cellular_component-outer membrane-bounded periplasmic space-automatic cur.-GO:0030288][Biological_process-transport-automatic cur.-GO:0006810][Molecular_function-transporter activity-automatic cur.-GO:0005215][Biological_process-lipid metabolic process-automatic cur.-GO:0006629]
WBGene00001368	exc-7	-1.45146	0.00376473	0.0302493	HUD	exc-7 encodes an ELAV, an mRNA-binding protein homologous to Drosophila ELAV and human HuC/D (OMIM:603458, 168360, autoimmune antigens associated with paraneoplastic neurologic disorders); EXC-7 is required for formation of the tailspike and the excretory cell canals; exc-7 mutations enhance defects produced by mutations in exc-3, predicted to encode a peptidase, and sma-1, which encodes beta H-s…	[Biological_process-epithelial cell development-manual cur.-GO:0002064][Biological_process-regulation of tube size-manual cur.-GO:0035150][Cellular_component-nuclear speck-manual cur.-GO:0016607][Molecular_function-nucleic acid binding-manual cur.-GO:0003676][Molecular_function-RNA binding-manual cur.-GO:0003723][Molecular_function-RNA binding-automatic cur.-GO:0003723][Molecular_function-nucleic…
WBGene00006812	unc-80	-1.45347	0.000165161	0.002143		unc-80 encodes a novel protein, conserved amongst C. elegans, Drosophila, and vertebrates; unc-79 functions in a pathway with unc-77 and nca-2, which encode alpha-1 subunits of voltage-insensitive cation leak channels, to regulate presynaptic activation and thus, locomotion and the response to specific volatile anesthetics; co-expression of UNC-77 and UNC-80 in HEK293T cells results in increased …	[Biological_process-response to drug-manual cur.-GO:0042493][Biological_process-positive regulation of locomotion-manual cur.-GO:0040017][Cellular_component-axon-manual cur.-GO:0030424][Molecular_function-cation channel activity-manual cur.-GO:0005261][Biological_process-positive regulation of locomotion-automatic cur.-GO:0040017]
WBGene00004315	rbd-1	-1.45444	0.00652149	0.0471577	RNA recognition motif. (aka RRM, RBD, or RNP domain) (6 domains)	rbd-1 encodes an ortholog of S. cerevisiae Mrd1p; RBD-1 is required for processing of 18S rRNA and subsequent formation of the 40S ribosomal subunit, and is essential for normal development; in addition, RBD-1 may suppress tumorous growth in the germ line by ensuring robust larval germline proliferation; like PRO-1, -2, and -3, RBD-1's role in ribosome biogenesis suggests a link between biogenesi…	[Biological_process-endonucleolytic cleavages during rRNA processing-manual cur.-GO:0000478][Biological_process-nematode larval development-manual cur.-GO:0002119][Biological_process-positive regulation of growth rate-manual cur.-GO:0040010][Biological_process-gonad development-manual cur.-GO:0008406][Biological_process-vulval development-manual cur.-GO:0040025][Biological_process-molting cycle, …
WBGene00019468	K07B1.8	-1.45496	7.62524e-05	0.00107678
WBGene00016716	acs-17	-1.45548	0.000169448	0.00219493	long-chain-fatty-acid coA ligase		[Biological_process-determination of adult life span-manual cur.-GO:0008340][Biological_process-embryonic development ending in birth or egg hatching-manual cur.-GO:0009792][Biological_process-metabolic process-manual cur.-GO:0008152][Cellular_component-integral to membrane-manual cur.-GO:0016021][Molecular_function-catalytic activity-manual cur.-GO:0003824][Biological_process-metabolic process-a…
WBGene00007142	ttr-18	-1.45804	0.000195563	0.0024795	Transthyretin-like family		[Cellular_component-extracellular space-manual cur.-GO:0005615][Cellular_component-extracellular space-automatic cur.-GO:0005615]
WBGene00015061	tag-308	-1.45843	0.000110253	0.00149751		cpna-2 encodes proteins with similarity to several InterPro domains including those of polycystin cation channels, von Willebrand factor, the DNA recombination repair protein BRCA2, protein-tyrosine phosphatase, non-receptor type-13, glyoxylate carboligase, and copines, Ca2+-dependent phosphatidylserine binding proteins; cpna-2::gfp reporter fusions are expressed in body wall muscle.	[Molecular_function-protein binding-manual cur.-GO:0005515][Molecular_function-protein binding-automatic cur.-GO:0005515]
WBGene00020732	T23E7.2	-1.46009	8.62194e-05	0.00120305			[Cellular_component-integral to membrane-manual cur.-GO:0016021]
WBGene00002280	let-2	-1.46048	4.12597e-05	0.000623222	alpha-2 type IV collagen	let-2 encodes an alpha-2 type IV collagen, probably most closely equivalent to the human gene COL4A2 (OMIM:120090) on the basis of biological function; LET-2 is required for embryonic development and is a component of the basement membrane between muscle and hypodermis; LET-2 interacts with UNC-105, a mechanosensory ion channel of the degenerin ion channel superfamily that is expressed in muscle …	[Biological_process-embryonic development ending in birth or egg hatching-manual cur.-GO:0009792][Biological_process-reproduction-manual cur.-GO:0000003][Biological_process-hatching-manual cur.-GO:0035188][Biological_process-nematode larval development-manual cur.-GO:0002119][Biological_process-growth-manual cur.-GO:0040007][Biological_process-inductive cell migration-manual cur.-GO:0040039][Biol…
WBGene00006408	tag-18	-1.46078	0.00107788	0.0108861
WBGene00001147	eat-18	-1.4623	0.0033958	0.0278025		eat-18 encodes a small novel protein with an intracellular N terminus, a single predicted transmembrane domain, and a short, extracellular carboxy terminus; eat-18 is required for proper nicotinic neurotransmission by the excitatory pharyngeal MC neuron and thus, for rapid pharyngeal pumping in the presence of food; eat-18 is also required for alpha-bungarotoxin-binding to pharyngeal nicotinic re…	[Biological_process-synaptic transmission-manual cur.-GO:0007268][Biological_process-regulation of pharyngeal pumping-manual cur.-GO:0043051][Biological_process-lipid storage-manual cur.-GO:0019915][Biological_process-onal ion channel clustering-manual cur.-GO:0045161][Cellular_component-integral to membrane-manual cur.-GO:0016021][Molecular_function-ligand-gated channel activity-manual cur.-GO:0…
WBGene00016418	C34G6.1	-1.46233	0.00271374	0.0232822			[Biological_process-reproduction-automatic cur.-GO:0000003]
WBGene00014252	ZK1320.2	-1.46253	0.00549558	0.0410449
WBGene00012853	Y44A6D.2	-1.46274	0.000162504	0.00210997
WBGene00008032	C39E9.8	-1.46528	0.000102482	0.00140205
	Y64G10A.7	-1.46536	0.00145032	0.0139316
WBGene00007772	egrh-1	-1.46543	0.0040283	0.0319991	Zinc finger, C2H2 type (3 domains)	C27C12.2 is orthologous to the human gene BA436D10.3 (EARLY GROWTH RESPONSE 2 (KROX-20 (DROSOPHILA) HOMOLOG)) (EGR2; OMIM:129010), which when mutated leads to disease.	[Biological_process-oocyte maturation-manual cur.-GO:0001556][Biological_process-negative regulation of ovulation-manual cur.-GO:0060280][Biological_process-negative regulation of MAP kinase activity-manual cur.-GO:0043407][Cellular_component-nucleus-manual cur.-GO:0005634][Cellular_component-perinuclear region of cytoplasm-manual cur.-GO:0048471][Cellular_component-intracellular-manual cur.-GO:0…
WBGene00009081	F23B12.4	-1.4669	0.00393847	0.0314444			[Biological_process-body morphogenesis-manual cur.-GO:0010171][Biological_process-body morphogenesis-automatic cur.-GO:0010171]
WBGene00001669	gpa-7	-1.46729	0.00259098	0.0224123	guanine nucleotide-binding protein	gpa-7 encodes a member of the G protein alpha subunit family of heterotrimeric GTPases that affects egg laying and response to water- soluble odorants; it is expressed in excitable cells.	[Biological_process-G-protein coupled receptor protein signaling pathway-manual cur.-GO:0007186][Molecular_function-signal transducer activity-manual cur.-GO:0004871][Molecular_function-guanyl nucleotide binding-manual cur.-GO:0019001][Molecular_function-GTP binding-manual cur.-GO:0005525][Molecular_function-signal transducer activity-automatic cur.-GO:0004871][Biological_process-G-protein couple…
WBGene00015337	gsto-2	-1.46928	0.00267697	0.0230047		C02D5.3 is predicted to encode, by alternative splicing and an internal promoter, three partially non-overlapping putative omega-class glutathione transferases (GST; EC 2.5.1.18) which, like their paralog GSTO-1, might have thiol oxidoreductase and dehydroascorbate reductase activity; other C02D5.3 paralogs include GST-44 and K10F12.4; C02D5.3 has no obvious function in mass RNAi assays.	[Biological_process-metabolic process-manual cur.-GO:0008152][Cellular_component-cytoplasm-manual cur.-GO:0005737][Molecular_function-protein binding-manual cur.-GO:0005515][Molecular_function-glutathione transferase activity-manual cur.-GO:0004364][Cellular_component-cytoplasm-automatic cur.-GO:0005737][Molecular_function-protein binding-automatic cur.-GO:0005515][Molecular_function-glutathione …
WBGene00001761	gst-13	-1.46939	0.00193763	0.0176596	glutathione S-transferase		[Molecular_function-protein binding-manual cur.-GO:0005515][Molecular_function-protein binding-automatic cur.-GO:0005515]
WBGene00020047	ttr-32	-1.46986	0.00668836	0.0480675		R13A5.3 encodes a protein containing a predicted signal sequence followed by a transthyretin-like domain; although the product of R13A5.3 belongs to a family of apparently nematode-specific proteins whose function is not yet known, loss of R13A5.3 activity via RNAi has been reported to result in hyperactive locomotion.	[Biological_process-negative regulation of locomotion-manual cur.-GO:0040013][Cellular_component-extracellular space-manual cur.-GO:0005615][Cellular_component-extracellular space-automatic cur.-GO:0005615]
WBGene00009337	uig-1	-1.4699	0.00415759	0.032764	Guanine nucleotide exchange factor for Rho/Rac/Cdc42-like GTPases	uig-1 encodes a novel Cdc42 guanine nucleotide exchange factor (GEF); UIG-1 is a dense body component that colocalizes with UNC-112 in body wall muscle; consistent with co-localization in vivo, UIG-1 and UNC-112 physically interact in yeast two-hybrid assays; UIG-1 exhibits GEF activity towards mammalian Cdc42 in vitro and when expressed in NIH3T3 cells can induce filopodia formation.	[--manual cur.-GO:0035556][Biological_process-striated-manual cur.-GO:0071688][Biological_process-regulation of Rho protein signal transduction-manual cur.-GO:0035023][Cellular_component-striated muscle dense body-manual cur.-GO:0055120][Cellular_component-intracellular-manual cur.-GO:0005622][Molecular_function-protein domain specific binding-manual cur.-GO:0019904][Molecular_function-Rho guanyl…
WBGene00003209	mel-26	-1.47009	0.00100235	0.0101998	kruppel-like zinc-finger protein	mel-26 encodes a MATH and BTB/POZ domain-containing protein that functions as a novel substrate-specific adaptor of the CUL-3-containing E3 ubiquitin ligase; MEL-26 is required maternally for formation of mitotic spindles in the early embryo, and as a component of a ubiquitin ligase complex, for degradation of the microtubule-severing protein MEI-1 at the meiosis to mitosis transition; MEL-26 is …	[Biological_process-meiotic chromosome segregation-manual cur.-GO:0045132][Biological_process-embryonic development ending in birth or egg hatching-manual cur.-GO:0009792][Biological_process-body morphogenesis-manual cur.-GO:0010171][Biological_process-hatching-manual cur.-GO:0035188][Biological_process-nematode larval development-manual cur.-GO:0002119][Biological_process-growth-manual cur.-GO:0…
WBGene00010582	K05C4.5	-1.47015	0.00229912	0.0203163
WBGene00020389	T10B5.3	-1.47035	0.00333655	0.027428			[Biological_process-embryonic development ending in birth or egg hatching-automatic cur.-GO:0009792][Biological_process-positive regulation of growth rate-automatic cur.-GO:0040010][Biological_process-locomotion-automatic cur.-GO:0040011]
WBGene00009974	F53C11.4	-1.47063	0.000333148	0.00393561
WBGene00001132	alp-1	-1.47093	0.00196566	0.0178374	LIM domains	alp-1 encodes the C. elegans ortholog of the ALP (alpha-actininassociated LIM protein)-Enigma family of proteins that are found at sites of actin filament anchorage, such as the muscle Z disk; in C. elegans, alp-1 is required for maintenance of actin filament organization and for stabilizing muscle contraction; ALP-1 co-localizes with alpha-actinin at body wall muscle dense bodies, and its locali…	[Biological_process-pharyngeal pumping-manual cur.-GO:0043050][Biological_process-determination of adult life span-manual cur.-GO:0008340][Biological_process-locomotion-manual cur.-GO:0040011][Cellular_component-striated muscle dense body-manual cur.-GO:0055120][Molecular_function-protein binding-manual cur.-GO:0005515][Molecular_function-zinc ion binding-manual cur.-GO:0008270][Molecular_functio…
WBGene00007811	C29F7.2	-1.47101	0.00114262	0.0114481
WBGene00022765	ZK546.14	-1.47121	0.00489753	0.0375444			[Biological_process-nematode larval development-manual cur.-GO:0002119][Biological_process-growth-manual cur.-GO:0040007][Biological_process-positive regulation of growth rate-manual cur.-GO:0040010][Biological_process-receptor-mediated endocytosis-manual cur.-GO:0006898][Biological_process-positive regulation of growth rate-automatic cur.-GO:0040010][Biological_process-receptor-mediated endocyto…
WBGene00008408	acetyltransferase	-1.47183	0.00030831	0.00369072	diamine acetyltransferase	D2023.4 encodes a thialysine N-(epsilon)-acetyltransferase, belonging to the GCN5-related N-acetyltransferase superfamily; recombinant D2023.4 protein forms a catalytically active homodimer, most efficiently catalysing the N-acetylation of thialysine [S-(2-aminoethyl)-L-cysteine], O-(2-aminoethyl)-L-serine and S-(2-aminoethyl)-D,L-homocysteine.	[Molecular_function-N-acetyltransferase activity-manual cur.-GO:0008080][Molecular_function-transferase activity, transferring acyl groups other than amino-acyl groups-manual cur.-GO:0016747][Molecular_function-transferase activity, transferring acyl groups other than amino-acyl groups-automatic cur.-GO:0016747][Molecular_function-N-acetyltransferase activity-automatic cur.-GO:0008080]
WBGene00000768	cor-1	-1.47226	0.00395181	0.0315109	Coronin (beta transducin)	The cor-1 gene encodes an ortholog of the actin-binding protein coronin.	[Biological_process-meiosis-manual cur.-GO:0007126][Molecular_function-protein binding-manual cur.-GO:0005515][Molecular_function-protein binding-automatic cur.-GO:0005515]
WBGene00002262	ldh-1	-1.475	0.000369859	0.00431974	L-lactate dehydrogenase	ldh-1 is orthologous to the human gene LACTATE DEHYDROGENASE B (LDHB; OMIM:150100), which when mutated leads to lactate dehydrogenase-B deficiency.	[Biological_process-oxidation reduction-manual cur.-GO:0055114][Biological_process-cellular carbohydrate metabolic process-manual cur.-GO:0044262][Biological_process-glycolysis-manual cur.-GO:0006096][Cellular_component-cytoplasm-manual cur.-GO:0005737][Molecular_function-oxidoreductase activity-manual cur.-GO:0016491][Molecular_function-oxidoreductase activity, acting on the CH-OH group of donor…
WBGene00020999	W03F9.1	-1.47618	0.00462951	0.0357806			[Molecular_function-zinc ion binding-automatic cur.-GO:0008270]
WBGene00004122	pqn-35	-1.4763	0.00355042	0.0287725		The protein product of this gene is predicted to contain a glutamine/asparagine (Q/N)-rich ('prion') domain, by the algorithm of Michelitsch and Weissman (as of the WS77 release of WormBase, i.e., in wormpep77).	[Cellular_component-integral to membrane-manual cur.-GO:0016021]
WBGene00000594	col-3	-1.47645	1.93855e-05	0.000313122	cuticle collagen	col-3 encodes a collagen protein that affects body morphogenesis, larval viability, and locomotion in large scale RNAi screens; mRNA is expressed during all developmental stages examined (in embryos, during the L2 to dauer molt, during the dauer to L4 larval molt, and during the L4 to adult molt).	[Biological_process-locomotion-manual cur.-GO:0040011][Biological_process-body morphogenesis-manual cur.-GO:0010171][Biological_process-lipid storage-manual cur.-GO:0019915][Biological_process-receptor-mediated endocytosis-manual cur.-GO:0006898][Biological_process-nematode larval development-manual cur.-GO:0002119][Cellular_component-integral to membrane-manual cur.-GO:0016021][Molecular_functio…
WBGene00014115	ZK858.1	-1.47658	0.000906488	0.00940176	S.pombe hypothetical protein C12G12.13C like	gld-4 encodes a noncanonical poly(A) polymerase orthologous to Saccharomyces cerevisiae Trf4/5p; GLD-4 activity is required for early meiotic progression of male and female gametes in the absence of GLD-2 and for regulation of gld-1 mRNA levels; GLD-4 physically interacts with GLS-1 which stimulates GLD-4 poly(A) polymerase activity in vivo; GLD-4 is expressed predominantly in germ cells and loca…	[Biological_process-reproduction-automatic cur.-GO:0000003][Biological_process-embryonic development ending in birth or egg hatching-automatic cur.-GO:0009792][Biological_process-hermaphrodite genitalia development-automatic cur.-GO:0040035][Molecular_function-nucleotidyltransferase activity-automatic cur.-GO:0016779][Biological_process-positive regulation of growth rate-automatic cur.-GO:0040010]
WBGene00015803	C15H9.9	-1.47716	0.000232226	0.00286726
WBGene00016735	fhod-1	-1.4777	0.00349169	0.0283818			[Biological_process-cellular component organization-manual cur.-GO:0016043][Biological_process-actin cytoskeleton organization-manual cur.-GO:0030036][Molecular_function-actin binding-manual cur.-GO:0003779][Biological_process-cellular component organization-automatic cur.-GO:0016043][Biological_process-actin cytoskeleton organization-automatic cur.-GO:0030036][Molecular_function-actin binding-au…
WBGene00004349	rgs-6	-1.4796	0.00228568	0.0202069		rgs-6 encodes a regulator of G protein signaling; by homology, RGS-6 is predicted to function as a GTPase-activating protein that binds G protein alpha subunits and negatively regulates heterotrimeric G protein signaling; loss of rgs-6 activity via RNAi or a deletion mutation results in no obvious defects, and likewise, rgs-6 overexpression has no measurable effect on egg-laying behavior, locomot…	[Biological_process-termination-manual cur.-GO:0038032][Biological_process-termination-automatic cur.-GO:0038032]
WBGene00021331	glrx-10	-1.47981	0.00433903	0.0339246			[Biological_process-cell redox homeostasis-manual cur.-GO:0045454][Molecular_function-electron carrier activity-manual cur.-GO:0009055][Molecular_function-protein disulfide oxidoreductase activity-manual cur.-GO:0015035][Molecular_function-protein disulfide oxidoreductase activity-automatic cur.-GO:0015035][Biological_process-cell redox homeostasis-automatic cur.-GO:0045454][Molecular_function-el…
WBGene00012059	T26G10.1	-1.47997	0.00640815	0.0465164	RNA helicase		[Biological_process-reproduction-automatic cur.-GO:0000003][Molecular_function-ATP binding-automatic cur.-GO:0005524][Molecular_function-helicase activity-automatic cur.-GO:0004386][Molecular_function-ATP-dependent helicase activity-automatic cur.-GO:0008026][Biological_process-embryonic development ending in birth or egg hatching-automatic cur.-GO:0009792][Biological_process-hermaphrodite genita…
WBGene00002257	lbp-5	-1.48102	0.000477705	0.00540311	fatty acid-binding protein	lbp-5 encodes a predicted intracellular fatty acid binding protein (iFABP) that is most similar to the vertebrate muscle and heart FABPs; by homology, LBP-5 is predicted to function as an intracellular transporter for small hydrophobic molecules such as lipids and steroid hormones; loss of lbp-5 activity via large-scale RNAi screens indicates that, in C. elegans, LBP-5 is required for movement.	[Biological_process-locomotion-manual cur.-GO:0040011][Biological_process-transport-manual cur.-GO:0006810][Cellular_component-nucleus-manual cur.-GO:0005634][Cellular_component-perinuclear region of cytoplasm-manual cur.-GO:0048471][Molecular_function-fatty acid binding-manual cur.-GO:0005504][Molecular_function-transporter activity-manual cur.-GO:0005215][Molecular_function-lipid binding-manual…
WBGene00020658	T21F4.1	-1.48451	0.00322216	0.0266854		T21F4.1 is orthologous to the human gene ARGINASE TYPE I ERYTHROID VARIANT (ARG1; OMIM:207800), which when mutated leads to argininemia.	[Molecular_function-protein binding-manual cur.-GO:0005515][Molecular_function-zinc ion binding-manual cur.-GO:0008270][Molecular_function-hydrolase activity, acting on carbon-nitrogen (but not peptide) bonds, in linear amidines-manual cur.-GO:0016813][Molecular_function-metal ion binding-manual cur.-GO:0046872][Molecular_function-protein binding-automatic cur.-GO:0005515][Molecular_function-zinc…
WBGene00013255	Y57A10A.10	-1.48496	0.00143916	0.0138598			[Cellular_component-membrane-automatic cur.-GO:0016020][Molecular_function-cation channel activity-automatic cur.-GO:0005261][Biological_process-monovalent inorganic cation transport-automatic cur.-GO:0015672]
WBGene00000063	act-1	-1.4853	1.42405e-05	0.000237333	actin	act-1 encodes an actin isoform that is required for proper body wall muscle and pharyngeal muscle structures and the motility of animals; actins have highly similar amino acid sequences; ACT-1 is identical to ACT-3; act-1 functions redundantly with two other actin isoforms, act-2 and act-3, to control cytoplasmic microfilament function in the early embryo.	[Biological_process-muscle organ development-manual cur.-GO:0007517][Biological_process-actin cytoskeleton organization-manual cur.-GO:0030036][Biological_process-reproduction-manual cur.-GO:0000003][Biological_process-hermaphrodite genitalia development-manual cur.-GO:0040035][Biological_process-receptor-mediated endocytosis-manual cur.-GO:0006898][Biological_process-nematode larval development-…
WBGene00006811	unc-79	-1.48568	0.000341424	0.00401828		unc-79 encodes a novel, conserved protein; unc-79 functions in a pathway with unc-77 and nca-2, which encode alpha-1 subunits of voltage-insensitive cation leak channels, to regulate locomotion and the response to specific volatile anesthetics; unc-79 exerts its effects on these processes, at least in part, by regulating the levels of UNC-77 and NCA-2 proteins; an unc-79::gfp reporter is expresse…	[Biological_process-response to drug-manual cur.-GO:0042493][Biological_process-positive regulation of locomotion-manual cur.-GO:0040017][Biological_process-locomotion-manual cur.-GO:0040011][Cellular_component-axon-manual cur.-GO:0030424][Molecular_function-protein binding-manual cur.-GO:0005515][Molecular_function-protein binding-automatic cur.-GO:0005515]
WBGene00018893	tag-345	-1.4857	0.00549202	0.0410346			[Biological_process-gamete generation-manual cur.-GO:0007276][Biological_process-nematode larval development-manual cur.-GO:0002119][Biological_process-growth-manual cur.-GO:0040007][Biological_process-embryonic development ending in birth or egg hatching-manual cur.-GO:0009792][Biological_process-positive regulation of growth rate-manual cur.-GO:0040010][Biological_process-hermaphrodite genitali…
WBGene00018898	F55F10.1	-1.48637	0.000127389	0.00170327			[Biological_process-reproduction-automatic cur.-GO:0000003][Molecular_function-ATP binding-automatic cur.-GO:0005524][Biological_process-regulation of transcription, DNA-dependent-automatic cur.-GO:0006355][Biological_process-inductive cell migration-automatic cur.-GO:0040039][Molecular_function-protein binding-automatic cur.-GO:0005515][Molecular_function-nucleotide binding-automatic cur.-GO:000…
WBGene00003771	nlp-33	-1.48656	6.34536e-05	0.000916333			[Biological_process-defense response to fungus-manual cur.-GO:0050832][Biological_process-innate immune response-manual cur.-GO:0045087][Cellular_component-integral to membrane-manual cur.-GO:0016021]
WBGene00000549	cls-2	-1.49115	0.000257759	0.00314563		cls-2 encodes one of three predicted orthologs of mammalian CLASPs and of Drosophila ORBIT/MAST, microtubule-binding proteins required for fibroblast polarization and mitosis; cls-2 is required in mass RNAi assays for embryonic development and normal mitotic spindles; it has been claimed that, in an RNAi screen of potential microtubule tip-binding proteins, only cls-2(RNAi) yielded embryonic leth…	[Biological_process-cytoplasmic transport-manual cur.-GO:0016482][Biological_process-mitotic sister chromatid separation-manual cur.-GO:0051306][Biological_process-cytokinesis-manual cur.-GO:0000910][Biological_process-sister chromatid biorientation-manual cur.-GO:0031134][Biological_process-embryonic development ending in birth or egg hatching-manual cur.-GO:0009792][Biological_process-mitosis-m…
WBGene00019006	F57B10.9	-1.49121	0.00594947	0.0436912		F57B10.9 is orthologous to the human gene SPARTIN (TAHCCP1; OMIM:607111), which when mutated leads to disease.	[Biological_process-peroxisome inheritance-automatic cur.-GO:0045033][Biological_process-proteolysis-automatic cur.-GO:0006508][Molecular_function-cysteine-type endopeptidase activity-automatic cur.-GO:0004197][Cellular_component-extrinsic to intraperoxisomal membrane-automatic cur.-GO:0005780]
WBGene00007324	C05B5.8	-1.49127	0.00319086	0.026461
WBGene00010356	H03A11.1	-1.49167	0.00309053	0.0258105		H03A11.1 encodes an FAM20 ortholog; murine FAM20A is a secreted protein expressed in hematopoietic cells.
WBGene00004033	pkc-2	-1.49176	0.000299399	0.00359088	Protein kinase C	pkc-2 is orthologous to the human gene PROTEIN KINASE C ALPHA (AA 1-672) (PRKCA; OMIM:176960), which when mutated leads to disease.	[--manual cur.-GO:0035556][Biological_process-protein amino acid phosphorylation-manual cur.-GO:0006468][Cellular_component-soluble fraction-manual cur.-GO:0005625][Cellular_component-insoluble fraction-manual cur.-GO:0005626][Cellular_component-cell soma-manual cur.-GO:0043025][Cellular_component-on projection-manual cur.-GO:0043005][Cellular_component-integral to membrane-manual cur.-GO:0016021…
WBGene00003970	pek-1	-1.49201	0.000207199	0.00260601	eukaryotic translation initiation factor 2 alpha kinase PEK	pek-1 encodes a predicted transmembrane protein kinase orthologous to human eukaryotic translation initiation factor 2-alpha kinase 3 (EIF2AK3, OMIM:604032), which when mutated leads to Wolcott-Rallison syndrome; PEK-1 is strongly expressed in intestinal cells and is required for the unfolded protein response (UPR) that counteracts cellular stress induced by accumulation of unfolded proteins in t…	[Biological_process-peptidyl-serine phosphorylation-manual cur.-GO:0018105][Biological_process-positive regulation of translational initiation-manual cur.-GO:0045948][Biological_process-nematode larval development-manual cur.-GO:0002119][Biological_process-positive regulation of gene-specific transcription involved in unfolded protein response-manual cur.-GO:0006990][Biological_process-regulation…
WBGene00007617	C15H11.9	-1.49388	0.00149467	0.0142417	Human HA0609 protein like		[Biological_process-reproduction-automatic cur.-GO:0000003][Biological_process-positive regulation of embryonic development-automatic cur.-GO:0040019][Cellular_component-nucleus-automatic cur.-GO:0005634][Biological_process-embryonic development ending in birth or egg hatching-automatic cur.-GO:0009792][Biological_process-positive regulation of growth rate-automatic cur.-GO:0040010][Biological_pr…
	SR-famC	-1.494	0.000438155	0.00500984
WBGene00006757	unc-18	-1.49547	0.000101527	0.00138999	Acetylcholine regulator unc-18	unc-18 encodes the C. elegans ortholog of Saccharomyces cervisiae SEC1 and mammalian Munc18 proteins; UNC-18 function as a chaperone for UNC-64/syntaxin, ensuring its anterograde transport from the endoplasmic reticulum to the plasma membrane; UNC-18 also enables the docking of vesicles to synaptic regions before vesicle priming and fusion, and promotes synaptic vesicle exocytosis; UNC-18 may als…	[Biological_process-positive regulation of otransmitter secretion-manual cur.-GO:0001956][Biological_process-synaptic vesicle docking during exocytosis-manual cur.-GO:0016081][Biological_process-synaptic transmission, cholinergic-manual cur.-GO:0007271][Biological_process-locomotion-manual cur.-GO:0040011][Biological_process-reproduction-manual cur.-GO:0000003][Biological_process-vesicle docking …
WBGene00003704	nhr-114	-1.49631	0.00617891	0.0450604		nhr-114 encodes, by alternative splicing, two isoforms of a nuclear hormone receptor that specifically binds GPA-13 in yeast two-hybrid assays; the interaction of NHR-114 with GPA-13 is independent of whether GPA-13 is constitutively activated or not; NHR-114 is expressed in intestine (and weakly in hypodermal cells), with mainly nuclear localization; NHR-114 has no obvious function or phenotype …	[Biological_process-regulation of transcription, DNA-dependent-manual cur.-GO:0006355][Biological_process-steroid hormone mediated signaling-manual cur.-GO:0043401][Cellular_component-nucleus-manual cur.-GO:0005634][Molecular_function-transcription factor activity-manual cur.-GO:0003700][Molecular_function-steroid hormone receptor activity-manual cur.-GO:0003707][Molecular_function-zinc ion bindi…
[truncated: 1,729 more rows]
