# Supplementary material for: PRY-1/Axin signaling regulates lipid metabolism in Caenorhabditis elegans
Source: PLoS One. 2018 Nov 7;13(11):e0206540. doi: 10.1371/journal.pone.0206540 (PMC6221325; doi:10.1371/journal.pone.0206540)
Supplement: S4 Table — (XLSX) [file pone.0206540.s013.xlsx]

## Sheet: Sheet1
GO term	log2 fold enrichment	p-value
cellular process (GO:0009987)	7.38166	6.299e-51
biological regulation (GO:0065007)	7.24365	2.393e-46
regulation of biological process (GO:0050789)	7.19973	5.581e-45
signaling (GO:0023052)	6.98723	6.422e-39
cell communication (GO:0007154)	6.97922	1.045e-38
metabolic process (GO:0008152)	6.96615	2.3e-38
regulation of cellular process (GO:0050794)	6.77946	8.516e-34
signal transduction (GO:0007165)	6.65237	5.233e-31
locomotion (GO:0040011)	6.47597	1.599e-27
developmental process (GO:0032502)	6.44339	6.342e-27
ion transport (GO:0006811)	6.12198	1.082e-21
multicellular organismal development (GO:0007275)	6.10441	1.941e-21
response to stress (GO:0006950)	5.81786	1.045e-17
aging (GO:0007568)	5.54679	8.469e-15
multicellular organismal aging (GO:0010259)	5.54679	8.469e-15
determination of adult lifespan (GO:0008340)	5.54679	8.469e-15
post-embryonic development (GO:0009791)	5.52979	1.238e-14
behavior (GO:0007610)	5.52885	1.264e-14
larval development (GO:0002164)	5.48056	3.625e-14
positive regulation of biological process (GO:0048518)	5.48001	3.668e-14
cell-cell signaling (GO:0007267)	5.31559	1.027e-12
reproduction (GO:0000003)	5.13442	2.669e-11
endoplasmic reticulum unfolded protein response (GO:0030968)	5.10337	4.482e-11
response to endoplasmic reticulum stress (GO:0034976)	5.0661	8.23e-11
response to unfolded protein (GO:0006986)	5.0383	1.282e-10
cellular response to unfolded protein (GO:0034620)	5.0383	1.282e-10
regulation of gene expression (GO:0010468)	4.91717	8.026e-10
synaptic transmission (GO:0007268)	4.88137	1.341e-09
oxidation-reduction process (GO:0055114)	4.86004	1.81e-09
body morphogenesis (GO:0010171)	4.81708	3.267e-09
regulation of transcription, DNA-templated (GO:0006355)	4.76711	6.354e-09
intracellular signal transduction (GO:0035556)	4.70045	1.49e-08
response to hormone (GO:0009725)	4.67151	2.131e-08
molting cycle, collagen and cuticulin-based cuticle (GO:0018996)	4.60765	4.579e-08
defense response (GO:0006952)	4.60711	4.608e-08
cellular response to lipid (GO:0071396)	4.59894	5.069e-08
cellular response to steroid hormone stimulus (GO:0071383)	4.59894	5.069e-08
steroid hormone mediated signaling pathway (GO:0043401)	4.59894	5.069e-08
response to lipid (GO:0033993)	4.59894	5.069e-08
regulation of signaling (GO:0023051)	4.59688	5.192e-08
cell differentiation (GO:0030154)	4.58406	6.023e-08
hormone-mediated signaling pathway (GO:0009755)	4.57872	6.404e-08
regulation of growth (GO:0040008)	4.45103	2.605e-07
cellular response to stress (GO:0033554)	4.28149	1.399e-06
reproductive process (GO:0022414)	4.18412	3.372e-06
positive regulation of growth (GO:0045927)	4.17893	3.528e-06
negative regulation of biological process (GO:0048519)	4.10795	6.446e-06
reproductive behavior (GO:0019098)	4.00923	1.421e-05
regulation of multicellular organism growth (GO:0040014)	4.00617	1.455e-05
neurogenesis (GO:0022008)	3.94104	2.379e-05
regulation of signal transduction (GO:0009966)	3.90775	3.033e-05
cellular component morphogenesis (GO:0032989)	3.90706	3.048e-05
embryo development (GO:0009790)	3.81047	5.977e-05
neuron differentiation (GO:0030182)	3.69651	0.0001251
neuron projection guidance (GO:0097485)	3.68185	0.000137
axon guidance (GO:0007411)	3.68185	0.000137
defense response to bacterium (GO:0042742)	3.65369	0.0001627
transcription, DNA-templated (GO:0006351)	3.64168	0.0001749
cell surface receptor signaling pathway (GO:0007166)	3.57313	0.0002613
cell morphogenesis involved in differentiation (GO:0000904)	3.45826	0.0004913
negative regulation of cellular process (GO:0048523)	3.39282	0.0006888
regulation of neurotransmitter levels (GO:0001505)	3.37681	0.0007464
positive regulation of cellular process (GO:0048522)	3.37106	0.0007681
neuropeptide signaling pathway (GO:0007218)	3.34158	0.000888
cell migration (GO:0016477)	3.33596	0.0009126
neuron development (GO:0048666)	3.25962	0.001309
innate immune response (GO:0045087)	3.2529	0.00135
cell cycle (GO:0007049)	3.23031	0.001496
organ development (GO:0048513)	3.13947	0.002225
lipid metabolic process (GO:0006629)	3.08988	0.002735
embryonic morphogenesis (GO:0048598)	2.94532	0.004801
response to osmotic stress (GO:0006970)	2.87842	0.006115
defense response to Gram-negative bacterium (GO:0050829)	2.87842	0.006115
synaptic transmission, cholinergic (GO:0007271)	2.80107	0.007979
muscle structure development (GO:0061061)	2.79631	0.008107
defense response to fungus (GO:0050832)	2.75157	0.009391
mitotic cell cycle process (GO:1903047)	2.46524	0.02176
collagen and cuticulin-based cuticle development (GO:0040002)	2.44636	0.02287
cuticle development (GO:0042335)	2.39897	0.02584
axon development (GO:0061564)	2.37917	0.02716
reproductive system development (GO:0061458)	2.34753	0.02937
mitotic cell cycle (GO:0000278)	2.34116	0.02983
muscle cell development (GO:0055001)	2.29996	0.03293
enzyme linked receptor protein signaling pathway (GO:0007167)	2.25974	0.03617
neurotransmitter transport (GO:0006836)	2.24197	0.03767
sex differentiation (GO:0007548)	2.23524	0.03825
cell cycle process (GO:0022402)	2.07002	0.05445
