# Supplementary material for: PRY-1/Axin signaling regulates lipid metabolism in Caenorhabditis elegans
Source: PLoS One. 2018 Nov 7;13(11):e0206540. doi: 10.1371/journal.pone.0206540 (PMC6221325; doi:10.1371/journal.pone.0206540)
Supplement: S5 Table — (XLSX) [file pone.0206540.s014.xlsx]

## Sheet: Jackson et al., 2014
WB ID	Gene ID	Sequence ID	Brief Description
WBGene00000024	abu-1	AC3.3	abu-1 encodes a transmembrane protein with a predicted signal sequence, a glutamine/asparagine-rich domain and multiple cysteine-rich repeats (DUF139); abu-1 expression is induced by blockage of the endoplasmic reticulum unfolded protein response, and ABU-1 may help protect the organism from damage by improperly folded nascent protein; when expressed in COS1 cells, ABU-1 localizes to the endoplas…
WBGene00000031	abu-8	C03A7.14	abu-8 encodes a transmembrane protein with a predicted signal sequence, a glutamine/asparagine-rich domain and multiple cysteine-rich repeats (DUF139); abu-8 expression is induced by blockage of the unfolded-protein response in the endoplasmic reticulum, and ABU-8 may help protect the organism from damage by improperly folded nascent protein.
WBGene00000033	abu-10	F35A5.3	abu-10 encodes a transmembrane protein with a predicted signal sequence, a glutamine/asparagine-rich domain and a cysteine-rich repeat (DUF139); abu-10 expression is induced by blockage of the unfolded-protein response in the endoplasmic reticulum (ER), and ABU-10 may function within the ER to protect the organism from damage by improperly folded nascent protein.
WBGene00000034	abu-11	T01D1.6	abu-11 encodes a transmembrane protein with a predicted signal sequence, a glutamine/asparagine-rich domain and multiple cysteine-rich repeats (DUF139); abu-11 expression is induced by blockage of the unfolded-protein response in the endoplasmic reticulum, and ABU-11 may help protect the organism from damage by improperly folded nascent protein.
WBGene00000190	arf-1.1	F45E4.1
WBGene00000512	ckb-2	B0285.9	ckb-2 encodes an isoform of choline kinase whose activity has been verified in vitro; CKB-1 through CKB-4 comprise a related group ('B') of choline kinases; purified CKB-2 has a strong preference for choline over ethanolamine, a specific activity of 2.4 micromol/min/mg protein and a pH optimum near 10.
WBGene00000666	col-91	F09G8.6	col-91 encodes a cuticle collagen; loss of col-91 via large-scale RNAi results in no obvious defects.
WBGene00000675	col-101	K02D7.3	col-101 encodes a cuticle collagen; loss of col-101 via large-scale RNAi screens results in animals that are pale and slow growing.
WBGene00000749	col-176	ZC373.7
WBGene00000753	col-180	C44C10.1
WBGene00001608		R07B1.8
WBGene00001730	grl-21	ZC168.5	grl-21 encodes a hedgehog-like protein, with an N-terminal signal sequence, a central proline-rich low-complexity region, and a C-terminal Ground-like (Grl) domain; GRL-21 is expressed in arcade cells and hypodermis; the Grl domain is predicted to form a cysteine-crosslinked protein involved in intercellular signalling, and it has subtle similarity to the N-terminal Hedge domain of HEDGEHOG prote…
WBGene00002008	hsp-4	F43E2.8	hsp-4 encodes one of two C. elegans heat shock response 70 (hsp70) proteins homologous to mammalian grp78/BiP (glucose regulated protein 78/immunoglobulin heavy chain-binding protein, OMIM:138120); hsp-4 affects embryonic and larval viability; hsp-4 is expressed in several tissues including the hypodermis, intestine, and spermatheca; hsp-4 transcription is upregulated in response to endoplasmic r…
WBGene00004000	pgp-6	T21E8.1	pgp-6 encodes an ATP-binding protein that is a member of the P-glycoprotein subclass of the ATP-binding cassette (ABC) transporter superfamily; PGP-6 is predicted to function as a transmembrane protein that couples energy to transport of various molecules across membranes, but as loss of pgp-6 activity via RNAi results in no obvious defects, the precise role of PGP-6 in C. elegans development and…
WBGene00004008	pgp-14	F22E10.3	pgp-14 encodes a member of the ABC transporter family with high similarity to the vertebrate MDR (multidrug resistance) family; PGP-14 is predicted to function as a transmembrane protein that couples energy to transport of various molecules across membranes, but as loss of pgp-14 activity via large-scale RNAi screens does not result in any obvious defects, the precise role of pgp-14 in C. elegans…
WBGene00004153	pqn-71	T23F1.6	The protein product of this gene is predicted to contain a glutamine/asparagine (Q/N)-rich ('prion') domain, by the algorithm of Michelitsch and Weissman (as of the WS77 release of WormBase, i.e., in wormpep77).
WBGene00004202	pry-1	C37A5.9	pry-1 encodes a protein containing RGS and DIX domains that is distantly related to members of the Axin family of proteins that function as part of a complex that targets beta-catenin for destruction in the absence of Wnt signaling; during C. elegans development, PRY-1 functions as a negative regulator of Wnt signaling pathways that specify cell fates during asymmetric cell division; in addition,…
WBGene00007212		BE10.4
WBGene00007246	nspb-10	C01G12.6
WBGene00007440		C08E8.4
WBGene00008390		D1086.3
WBGene00008578		F08G2.7
WBGene00009221	acs-2	F28F8.2	acs-2 encodes an acyl-CoA synthetase; by homology, ACS-2 is predicted to catalyze conversion of a fatty acid to Acyl-CoA for subsequent beta oxidation; accordingly, loss of acs-2 activity via RNAi results in defects in fat metabolism; an ACS-2::GFP reporter fusion protein is widely expressed and appears to localize to mitochondria; acs-2 expression is positively regulated by the NHR-49 nuclear ho…
WBGene00009398	nspb-11	F35C5.10
WBGene00009895	scl-2	F49E11.10	scl-2 encodes a predicted extracellular protein that is a member of the C. elegans family of SCP/TAPS (sperm coating protein/Tpx-1/Ag5/PR-1/Sc7) domain-containing proteins; an scl-2 deletion mutation, tm2428, is reported to be homozygous viable.
WBGene00010124		F55G11.4	F55G11.4 encodes a protein containing a CUB-like domain conserved amongst nematodes; F55G11.4 expression is increased in response to bacterial infection, suggesting that it plays a role in the defense response.
WBGene00010135		F55H12.4
WBGene00010470	cdr-4	K01D12.11	cdr-4 encodes a predicted transmembrane protein that is a member of the CDR (cadmium responsive) family of proteins; cdr-4 expression is upregulated in response to cadmium treatment.
WBGene00010661	tyr-2	K08E3.1
WBGene00010760		K10H10.4
WBGene00011244		R11D1.3
WBGene00011594		T07G12.3
WBGene00011624		T08G5.3
WBGene00012433		Y11D7A.9
WBGene00012591	nspe-1	Y38E10A.13
WBGene00012593	nspe-7	Y38E10A.15
WBGene00012594	nspe-5	Y38E10A.16
WBGene00014173		ZK970.7	ZK970.7 encodes, along with C06A8.3, one of two C. elegans proteins with similarity to the Onchocerca volvulus Ov17 hypodermal antigen; ZK970.7 expression increases in lin-35; slr-2 doubly mutant animals and in response to stressors such as ionizing radiation and bacterial infection.
WBGene00015142		B0310.6
WBGene00015544		C06E8.5
WBGene00016146		C26F1.1
WBGene00016147	cyp-32A1	C26F1.2
WBGene00016788		C49G7.10
WBGene00017270	numr-1	F08F8.5
WBGene00017305	nspb-12	F09F7.8
WBGene00017438		F13H8.5	F13H8.5 encodes a protein with a domain of unknown function (DB; IPR002602) that is found in several worm proteins, and a glutamine/asparagine-rich domain.
WBGene00017498	pud-4	F15E11.12
WBGene00017500	pud-2.2	F15E11.14	pud-2.2, along with pud-2.1, encodes a 17.4 kDa protein (CE16999) with unknown function that is seven-fold more abundant in glp-1 mutant hermaphrodites (which lack a germline) than in normal hermaphrodites; in addition, the protein products of PUD-2.2/PUD-2.1 are more abundant in daf-2 mutant vs. wild-type adults during a temperature shift from 15 to 25 degrees C; pud-2.2(RNAi) animals have no ob…
WBGene00017501	pud-3	F15E11.15
WBGene00019105	asp-8	F59D6.3
WBGene00019154	glf-1	H04M03.4	glf-1 encodes a UDP-galactopyranose mutase predicted to synthesize galactofuranose (Gal(f)) as a nucleotide sugar (UDP-Gal(f)); recombinant GLF-1 has biochemical activity either in vivo (expressed in E. coli) or in vitro; orthologs of GLF-1 are found in the urochordates Halocynthia and Ciona.
WBGene00019234	ugt-8	H23N18.3
WBGene00019411		K05F1.10	K05F1.10 encodes a putative secreted TIL-domain protease inhibitor paralogous to SWM-1, ISL-1, and the products of 11 other C. elegans genes; K05F1.10 and its relatives are collectively similar to other TIL-domain protease inhibitors from nematodes, insects, and vertebrates; K05F1.10 transcription is reproducibly induced by infection, suggesting that it may participate in innate immunity.
WBGene00019515	ugt-19	K08B4.3
WBGene00019564		K09D9.1
WBGene00019967	cyp-33C8	R08F11.3
WBGene00020242	phat-5	T05B4.11
WBGene00020379		T09B4.5
WBGene00020672		T22B7.3
WBGene00020682		T22D1.3
WBGene00020995		W03F8.6
WBGene00021083		W08E12.2
WBGene00021085		W08E12.4
WBGene00021709	ugt-29	Y49C4A.8
WBGene00021977		Y58A7A.3
WBGene00021979		Y58A7A.5
WBGene00022680		ZK180.6

## Sheet: Van der Bent et al., 2014
WB ID	Gene	Gene ID	Brief Description
WBGene00000014	abf-3	F54B8.5	abf-3 encodes a homolog of the antibacterial factor ASABF from Ascaris suum; ABF-3 may play a role in innate immunity, though at present the only evidence for its having an antimicrobial humoral function is its sequence similarity.
WBGene00000190	arf-1.1	F45E4.1
WBGene00000255	bli-5	F45G2.5	bli-5 encodes a protease inhibitor that affects the integrity of the cuticle and the development of the bursa in the adult male.
WBGene00000295	cat-1	W01C8.6	cat-1 encodes a synaptic vesicular monoamine transporter required for the presence of dopamine and serotonin in nerve terminals, for the normal slowing of worms on a bacterial lawn (versus clean agar), for faster pharyngeal pumping on food, and for a normally (high) rate of egg-laying.
WBGene00000301	cav-1	T13F2.8	cav-1 encodes one of two C. elegans caveolin orthologs; cav-1 is required for viability and Ras/MAP-kinase-dependent progression through the meiotic cell cycle; CAV-1 is expressed in the adult germ line and during embryonic development; CAV-1::GFP localizes to cortical granules that function to secrete chondroitin and mucin-like proteoglycans to the extracellular space following fertilization.
WBGene00000372	cyp-13A7	T10B9.10	cyp-13A7 encodes a homolog of cytochrome P450 proteins; these proteins are membrane proteins with a heme prosthetic group that catalyze the synthesis of steroid hormones (and bile salts), and also detoxify foreign substances (xenobiotic compounds); loss of cyp-13A7 activity in large-scale RNAi screens results in uncoordinated locomotion and decreased and/or slow growth; a cyp-13A7::gfp promoter f…
WBGene00000557	cnc-3	R09B5.8	cnc-3 encodes one of eleven C. elegans caenacin peptides; CNC-3 is predicted to be a secreted protein that, based upon similarity to CNC-2, -4, and -6, may function as an antimicrobial peptide in the innate immune response.
WBGene00000558	cnc-4	R09B5.9	cnc-4 encodes one of eleven C. elegans caenacin peptides; cnc-4 expression is strongly induced after infection by the fungus Drechmeria coniospora, suggesting that it functions as a secreted antimicrobial peptide in the innate immune response.
WBGene00000603	col-14	C46A5.3	col-14 encodes a collagen protein that affects vulval morphology in a large-scale RNAi screen; mRNA expressed in embryos and transcript levels peak during each larval stage.
WBGene00000616	col-39	C09G5.4	col-39 encodes a collagen that is individually dispensable for viability and gross morphology in mass RNAi screens; the amino- and carboxyl-terminal cysteine-rich regions of COL-39 are most closely related to those of COL-8, COL-19, and COL-35.
WBGene00000625	col-48	Y54E10BL.2	col-48 encodes a cuticle collagen.
WBGene00000634	col-58	F26B1.4
WBGene00000672	col-97	ZK1010.7	col-97 encodes a cuticular collagen; loss of col-97 activity via large-scale RNAi screens results in defects in body morphology and locomotion.
WBGene00000673	col-98	F14F7.1
WBGene00000677	col-103	F56B3.1	col-103 encodes a collagen.
WBGene00000678	col-104	F58F6.1
WBGene00000683	col-109	Y38C1BA.3	col-109 encodes a cuticular collagen; loss of col-109 via large-scale RNAi screens results in no obvious defects.
WBGene00000704	col-130	F08G5.4
WBGene00000715	col-142	T15B7.4
WBGene00000719	col-146	T06E4.6
WBGene00000747	col-174	F46C8.2
WBGene00000755	col-182	R09A8.4
WBGene00000893	cyn-17	ZC250.1
WBGene00001158	ech-9	F01G10.3
WBGene00001207	egl-43	R53.3	egl-43 encodes a zinc finger protein that affects HSN cell migration and development of the phasmid neurons; expressed in the HSN and phasmid neurons.
WBGene00001428	fkb-3	C05C8.3	fkb-3 encodes a peptidylprolyl cis/trans isomerase homologous to mammalian FK506 immunosuppressant-binding protein 9; FKB-3 expression is positively regulated by signaling through the DAF-2 insulin receptor-like pathway and the activity of the DAF-16 fork-head transcription factor suggesting that FKB-3 could play a role in metabolism and longevity; however, as loss of FKB-3 function via RNA-media…
WBGene00001430	fkb-5	C50F2.6	fkb-5 encodes a peptidyl-prolyl cis-trans isomerase (PPIase) that is one of eight FK506 binding proteins encoded by the C. elegans genome; although fkb-5 single mutants show no obvious defects, animals doubly and triply mutant for fkb-5 and other FKB secretory pathway mutants display synthetic, cold-sensitive body morphology and molting defects as well as L1 larval lethality; an fkb-5::lacZ repor…
WBGene00001552	gcy-32	C06B3.8	gcy-32 encodes a soluble guanylate cyclase; a gcy-32::gfp reporter fusion is expressed in the URX, AQR, and PQR neurons.
WBGene00001577	gem-4	T12A7.1	gem-4 encodes a Ca[2+]-dependent phosphatidylserine binding protein (copine) that antagonizes GON-2 in gonadal cell division, with no other obvious function in normal animals; GEM-4 is highly similar to three human proteins, copine I, copine III, and KIA1599 (40% identity over 590 residues); GEM-4 is also similar to its C. elegans paralog, F26D10.4 (73% identity over 637 residues), with at least …
WBGene00001608		R07B1.8
WBGene00001701	grd-12	F02D8.2	grd-12 encodes a hedgehog-like protein, with an N-terminal signal sequence, a central low-complexity proline-rich domain, and a C-terminal Ground domain; GRD-12 is expressed in intestine, rectal epithelium, undefined head and tail cells, vulva, and hypodermis; the Ground domain is predicted to form a cysteine-crosslinked protein involved in intercellular signalling, and it has subtle similarity t…
WBGene00001713	grl-4	F42C5.7	grl-4 encodes a hedgehog-like protein, with an N-terminal signal sequence, a central proline-rich low-complexity region, and a C-terminal Ground-like (Grl) domain; GRL-4 is expressed in pharynx, reproductive system, vulva, larval neurons, and larval rectal epithelium; the Grl domain is predicted to form a cysteine-crosslinked protein involved in intercellular signalling, and it has subtle similar…
WBGene00001714	grl-5	Y47D7A.5	grl-5 encodes a hedgehog-like protein, with an N-terminal signal sequence, a central proline-rich low-complexity region, and a C-terminal Ground-like (Grl) domain; the Grl domain is predicted to form a cysteine-crosslinked protein involved in intercellular signalling, and it has subtle similarity to the N-terminal Hedge domain of HEDGEHOG proteins.
WBGene00001755	gst-7	F11G11.2	gst-7 encodes a predicted glutathione S-transferase.
WBGene00001756	gst-8	F11G11.1	gst-8 encodes a predicted glutathione S-transferase.
WBGene00001767	gst-19	F37B1.8
WBGene00001786	gst-38	F35E8.8	gst-38 encodes a glutathione-S-transferase; gst-38 is predicted to function as a phase II detoxification enzyme and its expression is altered in response to stress; a GST-38::GFP reporter is expressed in the intestine.
WBGene00002103	ins-20	ZK84.7	ins-20 encodes predicted type-alpha insulin-like molecule that lacks a C peptide domain and does not have an A6/A11 disulfide bond.
WBGene00002125	inx-3	F22F4.2
WBGene00002263	lea-1	K08H10.1	The lea-1 gene encodes a protein that is predicted to be hydrophilic and heat-resistant, and that might participate in anhydrobiosis.
WBGene00002270	lec-7	R07B1.2
WBGene00002992	lin-3	F36H1.4	lin-3 encodes a member of the EGF family of peptide growth factors that affects induction of vulval development, viability, ovulation, behavioral quiescence after stress, and male spicule development; it acts genetically upstream of its presumptive receptor let-23, and is expressed in multiple locations consistent with it acting as a localized ligand; for example, the anchor cell of the developin…
WBGene00003185	mek-1	K08A8.1	mek-1 encodes a MAP kinase kinase (MAPKK) that is involved in the stress response to heavy metals and starvation, and that has the highest homology to mammalian MKK7.
WBGene00003395	mom-2	F38E1.7	mom-2 encodes a member of the Wnt family of secreted signaling glycoproteins that is required for induction of endodermal (gut) tissue in the 4-cell stage embryo; MOM-2, required in the inducing blastomere (P2) at the 4-cell stage, may be the ligand for MOM-5, a Frizzled homolog, thought to act in the receiving blastomere (EMS); MOM-2 genetically interacts in the same pathway as KIN-19, but paral…
WBGene00003571	ncx-6	C07A9.4	ncx-6 encodes a putative Na[+]/Ca[2+] exchanger of uncertain stoichiometry and affinity, orthologous to human SLC24A6 and paralogous to NCX-7/-10; NCX-6 may function intracellularly; NCX-6 has tandem Calx-alpha domains predicted to carry out ion transport; NCX-6 has no obvious function in mass RNAi assays.
WBGene00003605	nhr-6	C48D5.1	nhr-6 encodes a nuclear receptor of the NR4A subfamily that is orthologous to the mammalian NGFI-B receptors and the Drosophila HR38 nuclear receptor (DHR38) that has been implicated in molting and metamorphosis; nhr-6 activity is required for spermatheca development and thus, for regulation of ovulation and fertilization; a GST-NHR-6 fusion protein can bind the canonical vertebrate NR4A binding …
WBGene00003674	nhr-84	T06C12.7
WBGene00003736	nhx-9	ZK822.3
WBGene00003766	nlp-28	B0213.3	nlp-28 encodes a neuropeptide-like protein.
WBGene00003841	ocr-4	Y40C5A.2	ocr-4 encodes a transient receptor potential (TRP) channel; an ocr-4::gfp reporter fusion is expressed in the four mechanosensory OLQ neurons.
WBGene00003924	pas-3	Y110A7A.14	pas-3 encodes a proteasome subunit alpha type-4 that affects embryonic viability, growth, fertility, and locomotion.
WBGene00003943	pbo-4	K09C8.1	pbo-4 encodes a Na+/H+ ion exchanger (NHE) most closely related to mammalian NHE1 that promotes extracellular acidification (and intracellular alkalinization) by catalyzing the electroneutral exchange of one extracellular Na+ ion for one intracellular H+ ion; in C. elegans, PBO-4 functions cell autonomously in the intestine to regulate normal posterior body wall muscle contractions (pBoc) during …
WBGene00004003	pgp-9	C47A10.1	pgp-9 encodes an ATP-binding protein that is a member of the P-glycoprotein subclass of the ATP-binding cassette (ABC) transporter superfamily; PGP-9 is predicted to function as a transmembrane protein that couples energy to transport of various molecules across membranes, and loss of pgp-9 activity via RNAi can result in embryonic lethality; pgp-9 promoter-gfp fusion proteins are expressed in th…
WBGene00004127	abu-12	F52D1.3	The protein product of this gene is predicted to contain a glutamine/asparagine (Q/N)-rich ('prion') domain, by the algorithm of Michelitsch and Weissman (as of the WS77 release of WormBase, i.e., in wormpep77).
WBGene00004153	pqn-71	T23F1.6	The protein product of this gene is predicted to contain a glutamine/asparagine (Q/N)-rich ('prion') domain, by the algorithm of Michelitsch and Weissman (as of the WS77 release of WormBase, i.e., in wormpep77).
WBGene00004173	pqn-94	ZC15.8	The protein product of this gene is predicted to contain a glutamine/asparagine (Q/N)-rich ('prion') domain, by the algorithm of Michelitsch and Weissman (as of the WS77 release of WormBase, i.e., in wormpep77).
WBGene00004217	ptr-2	C32E8.8	ptr-2 encodes an ortholog of Drosophila and human PTCHD3, which defines one of seven paralogous families of sterol sensing domain (SSD) proteins; PTR-2 is required for cytokinesis in somatic cells, but not in the germline (the converse of PTC-1's function); PTR-2 is partially required for normal molting from L4 to adult stages; PTR-2 is also required for normal male tail development, growth to fu…
WBGene00004230	ptr-16	T21H3.2	ptr-16 encodes a nematode-specific member of the sterol sensing domain (SSD) proteins, distantly paralogous to Drosophila PATCHED (PTC) and human PTCH (OMIM:601309, mutated in basal cell nevus syndrome); PTR-16 is partially required for normal molting from L2 to L3 larval stages; however, PTR-16 and PTR-1 together are strongly required for both molting and viability, with double ptr-1/-16 RNAi an…
WBGene00004391	rnr-1	T23G5.1	rnr-1 encodes the large subunit of ribonucleotide reductase; by homology, RNR-1 is predicted to function in deoxyribonucleotide biosynthesis; in C. elegans rnr-1 is an essential gene whose activity is required for reproduction and embryonic development.
WBGene00004813	skr-7	Y47D7A.1	The skr-7 gene encodes a homolog of Skp1 in S. cerevisiae that is required for posterior body morphogenesis, embryonic and larval development, and cell proliferation.
WBGene00004993	spp-8	C28C12.5
WBGene00005000	spp-15	C48E7.10
WBGene00005657	srr-6	C13D9.1
WBGene00005832	srw-85	C25F9.1
WBGene00006418	tag-38	B0222.4
WBGene00006431	tag-52	C02F12.4
WBGene00006575	tir-1	F13B10.1	tir-1 encodes a Toll-Interleukin 1 Receptor (TIR) domain adaptor protein that is the C. elegans ortholog of human SARM (sterile alpha and armadillo repeats); tir-1 is required for innate immunity, as loss of tir-1 activity results in increased susceptibility to infection; tir-1 also functions in a lateral signaling pathway that specifies neuronal identity and is required for proper localization o…
WBGene00006947	wrt-1	ZK1290.12
WBGene00006980	zig-3	C14F5.2	zig-3 encodes a predicted secreted protein that is a member of the immunoglobulin superfamily of proteins; a zig-3::gfp reporter fusion is expressed in the PVT, AIM, and ASI neurons, as well as in the vulva and weakly in the body wall muscle.
WBGene00006983	zig-6	T03G11.8	zig-6 encodes a predicted secreted protein that is a member of the immunoglobulin superfamily of proteins; loss of zig-6 activity in large-scale RNAi screens results in a Clear phenotype; a zig-6::gfp reporter fusion is expressed in anterior and posterior body wall muscle.
WBGene00007072	ugt-1	AC3.7
WBGene00007097		B0024.4
WBGene00007131	pals-26	B0284.1
WBGene00007132	pals-27	B0284.2
WBGene00007152	clec-225	B0365.5
WBGene00007153	clec-41	B0365.6
WBGene00007225		C01G6.3
WBGene00007257		C01H6.8
WBGene00007297		C04F12.1
WBGene00007330		C05C10.3	C05C10.3 is orthologous to the human gene 3-OXOACID COA TRANSFERASE (also called succinyl-CoA:3-ketoacid CoA transferase; OXCT; OMIM:245050), which when mutated leads to episodic ketoacidosis.
WBGene00007331	pho-11	C05C10.4
WBGene00007343		C05E7.1
WBGene00007392	fbxa-156	C06H5.1	This gene encodes a protein containing an F-box, a motif predicted to mediate protein-protein interactions either with homologs of yeast Skp-1p or with other proteins; this gene's encoded protein also contains an FTH/DUF38 motif, which may also mediate protein-protein interaction.
WBGene00007393	fbxa-157	C06H5.2	This gene encodes a protein containing an F-box, a motif predicted to mediate protein-protein interactions either with homologs of yeast Skp-1p or with other proteins; this gene's encoded protein also contains an FTH/DUF38 motif, which may also mediate protein-protein interaction.
WBGene00007401		C07A9.5
WBGene00007414		C07E3.3
WBGene00007437		C08E8.1
WBGene00007440		C08E8.4
WBGene00007565	clec-48	C14A6.1
WBGene00007963	cyp-25A1	C36A4.1	cyp-25A1 encodes one of ~80 C. elegans cytochrome P450s: membrane-associated, heme-containing NADPH-dependent monooxygenases that catalyze the oxidative metabolism of a variety of exogenous compounds and endogenous substrates.
WBGene00007989	fipr-22	C37A5.2
WBGene00007990	fipr-23	C37A5.4
WBGene00008032		C39E9.8
WBGene00008105		C45B11.2
WBGene00008277	mltn-12	C53B4.8
WBGene00008356	nspc-20	D1025.4
WBGene00008358	nspc-18	D1025.7
WBGene00008359	nspc-17	D1025.8
WBGene00008376		D1054.9
WBGene00008390		D1086.3
WBGene00008419	wdr-23	D2030.9	wdr-23 encodes a WD40 repeat-containing protein; WDR-23 functions as part of a CUL-4/DDB-1 ubiquitin ligase complex that negatively regulates accumulation and hence, transcriptional activation activity of the SKN-1 transcription factor in intestinal nuclei; wdr-23 activity is thus required for regulation of stress resistance, longevity, and normal growth and development; WDR-23 physically interac…
WBGene00008575	scl-24	F08E10.7
WBGene00008598	spin-3	F09A5.1
WBGene00008602	oac-14	F09B9.1
WBGene00008628	ttr-21	F09F3.6
WBGene00008634		F10A3.4
WBGene00008654		F10F2.2
WBGene00008761		F13E9.12
WBGene00008900		F16H6.10
WBGene00008944		F19B2.5
WBGene00008967		F20B10.3
WBGene00008988		F20G2.5
WBGene00009146		F26C11.1
WBGene00009180	nurf-1	F26H11.2	nurf-1 encodes the C. elegans ortholog of Drosophila NURF301, a component of the NURF chromatin remodeling complex; in C. elegans, nurf-1 acts with isw-1 to regulate vulval development.
WBGene00009339		F32G8.3
WBGene00009394	clec-63	F35C5.6
WBGene00009467		F36D1.8
WBGene00009561		F39D8.3
WBGene00009639	nspc-15	F42F12.8
WBGene00009709	fbxa-144	F44G3.8	This gene encodes a protein containing an F-box, a motif predicted to mediate protein-protein interactions either with homologs of yeast Skp-1p or with other proteins; this gene's encoded protein also contains an FTH/DUF38 motif, which may also mediate protein-protein interaction.
WBGene00009957		F53B2.8
WBGene00009963	fipr-26	F53B6.8
WBGene00009995		F53F4.13
WBGene00010001		F53F8.4
WBGene00010124		F55G11.4	F55G11.4 encodes a protein containing a CUB-like domain conserved amongst nematodes; F55G11.4 expression is increased in response to bacterial infection, suggesting that it plays a role in the defense response.
WBGene00010183	fipr-13	F57A8.8
WBGene00010234	ttr-50	F58B3.9
WBGene00010456		K01C8.1
WBGene00010467		K01D12.8
WBGene00010512		K02E11.3
WBGene00010514		K02E11.5
WBGene00010515		K02E11.6
WBGene00010545	cbp-2	K03H1.10
WBGene00010658		K08D8.4
WBGene00010661	tyr-2	K08E3.1
WBGene00010665		K08E3.5
WBGene00010765		K10H10.10
WBGene00010904	ugt-62	M88.1
WBGene00011006	ugt-47	R04B5.9
WBGene00011107		R07E3.6
WBGene00011190	swt-6	R10D12.9
WBGene00011278		R74.2
WBGene00011429		T04C12.7
WBGene00011537		T06E4.10	T06E4.10 encodes an uncharacterized protein that is proline- and alanine-rich and contains a predicted signal sequence; as loss of T06E4.10 results in no obvious defects, the precise role of its gene product in C. elegans development and/or behavior is not yet known.
WBGene00011561	ttr-15	T07C4.5
WBGene00011594		T07G12.3
WBGene00011668	clec-47	T09F5.9	clec-47 encodes a C-type lectin; clec-47 expression is upregulated in response to stressors including ionizing radiation and bacterial infection.
WBGene00011671	cyp-13A4	T10B9.1	cyp-13A4 encodes one of ~80 C. elegans cytochrome P450s: membrane-associated, heme-containing NADPH-dependent monooxygenases that catalyze the oxidative metabolism of a variety of exogenous compounds and endogenous substrates; loss of cyp-13A4 activity in large-scale RNAi screens in wild-type and various mutant backgrounds results in uncoordinated locomotion, reduced and/or slow growth, alteratio…
WBGene00011672	cyp-13A5	T10B9.2	cyp-13A5 encodes one of ~80 C. elegans cytochrome P450s: membrane-associated, heme-containing NADPH-dependent monooxygenases that catalyze the oxidative metabolism of a variety of exogenous compounds and endogenous substrates; loss of cyp-13A5 activity in large-scale RNAi screens results in uncoordinated locomotion, decreased and/or slow growth, and cadmium hypersensitivity.
WBGene00011708		T11B7.5
WBGene00011757	cht-2	T13H5.3
WBGene00011841	scl-25	T19C9.5
WBGene00011888	cutl-15	T21B10.6
WBGene00012101	zip-10	T27F2.4
WBGene00012134		T28F3.8
WBGene00012182	osta-3	W01D2.5
WBGene00012433		Y11D7A.9
WBGene00012545		Y37D8A.3
WBGene00012615	dct-16	Y38H6C.1
WBGene00012791		Y43D4A.5
WBGene00012850		Y44A6C.1
WBGene00012914	bcmo-1	Y46G5A.24
WBGene00012961		Y47H10A.5
WBGene00013073	hmit-1.1	Y51A2D.4	hmit-1.1 encodes one of three C. elegans proton (H+)-dependent myo-inositol transporters; loss of hmit-1.1 activity via large-scale RNAi result in no obvious abnormalities but by homology, HMIT-1.1 is predicted to function as a plasma membrane protein required for the regulated uptake of myo-inositol and thus potentially for regulation of cell signaling and intracellular osmolarity.
WBGene00013074	hmit-1.2	Y51A2D.5	hmit-1.2 encodes one of three C. elegans proton (H+)-dependent myo-inositol transporters; loss of hmit-1.2 activity via large-scale RNAi result in no obvious abnormalities but by homology, HMIT-1.2 is predicted to function as a plasma membrane protein required for the regulated uptake of myo-inositol and thus potentially for regulation of cell signaling and intracellular osmolarity.
WBGene00013244		Y56A3A.33
WBGene00013263		Y57A10A.23
WBGene00013481		Y69H2.3
WBGene00013514		Y73F4A.1
WBGene00013639		Y105C5A.15
WBGene00013900	ugt-18	ZC443.5
WBGene00013949		ZK262.2
WBGene00013950		ZK262.3
WBGene00014206	nit-1	ZK1058.6
WBGene00015335	acdh-6	C02D5.1
WBGene00015484	atgl-1	C05D11.7
WBGene00015574	irg-1	C07G3.2	irg-1 encodes a protein containing a conserved DUF1768 domain, a domain of unknown function found as a stand-alone domain in bacterial and bacteriophage proteins as well as fused to proteins involved in riboflavin biosynthesis in bacteria and plants; irg-1 expression is induced in response to infection with pathogenic Pseudomonas aeruginosa, in a manner independent of the p38 MAPK pathway, but de…
WBGene00015887		C17C3.1
WBGene00015993		C18H7.1
WBGene00016022		C23H3.9
WBGene00016064	acd-1	C24G7.2
WBGene00016201	tdo-2	C28H8.11
WBGene00016218	pals-23	C29F9.3
WBGene00016247		C30B5.6
WBGene00016422	noah-1	C34G6.6	noah-1 encodes a PAN and ZP domain-containing protein that is related to the Drosophila extracellular matrix component NompA (no-mechanoreceptor-potential A); loss of noah-1 function via RNAi indicates that NOAH-1 activity is essential for molting; in addition, NOAH-1 appears to be required for embryonic and larval development, vulval development, coordinated locomotion, and normal body morpholog…
WBGene00016457		C35E7.5
WBGene00016759		C49A9.5
WBGene00016783	irg-2	C49G7.5	irg-2 encodes a novel protein, conserved amongst nematodes; irg-2 expression is induced in response to infection by virulent strains of Pseudomonas aeruginosa in a manner dependent upon the bZIP transcription factor ZIP-2, but independent of the p38 MAPK pathway.
WBGene00016894		C53B7.3
WBGene00016919		C54E4.4
WBGene00016962		C56C10.4
WBGene00017471		F14H12.3
WBGene00017490	pud-2.1	F15E11.1	pud-2.1, along with pud-2.2, encodes a 17.4 kDa protein (CE16999) with unknown function that is seven-fold more abundant in glp-1 mutant hermaphrodites (which lack a germline) than in normal hermaphrodites; in addition, the protein products of pud-2.1/pud-2.2 are more abundant in daf-2 mutant vs. wild-type adults during a temperature shift from 15 to 25 degrees C; pud-2.1(RNAi) animals have no ob…
WBGene00017498	pud-4	F15E11.12
WBGene00017500	pud-2.2	F15E11.14	pud-2.2, along with pud-2.1, encodes a 17.4 kDa protein (CE16999) with unknown function that is seven-fold more abundant in glp-1 mutant hermaphrodites (which lack a germline) than in normal hermaphrodites; in addition, the protein products of PUD-2.2/PUD-2.1 are more abundant in daf-2 mutant vs. wild-type adults during a temperature shift from 15 to 25 degrees C; pud-2.2(RNAi) animals have no ob…
WBGene00017660		F21C10.11
WBGene00017838		F26G1.2
WBGene00017964		F31F7.1
WBGene00017998		F33D4.6
WBGene00018031		F35B3.4
WBGene00018113		F36H9.5
WBGene00018342		F42A10.6
WBGene00018418		F44E2.4
WBGene00018492	hpo-26	F46E10.11
WBGene00018591	npax-2	F48B9.5	npax-2 is predicted to have DNA binding activity, based on protein domain information. Unlike npax-1, npax-3, and npax-4, npax-2 has both a PAI and RED subdomain, i.e. a full Paired domain; the RED domain became apparent, when previously unrecognised C-terminal exons were included in the open readng frame (ORF).
WBGene00018656		F49H12.5
WBGene00018682	aagr-4	F52D1.1
WBGene00018803	fbxa-24	F54D10.2
WBGene00018823		F54E2.1
WBGene00018910		F56A4.2
WBGene00018918		F56A4.10
WBGene00018921	sago-2	F56A6.1	sago-2 encodes an Argonaute homolog that is partially required for the amplification phase of RNAi responses; a multiply mutant strain (MAGO), consisting of ppw-1(tm914), sago-1(tm1195), sago-2(tm894), F58G1.1(tm1019), C06A1.4(tm887), and M03D4.6(tm1144) alleles, is completely resistant to both germline and somatic RNAi; sago-2 is genetically redundant with ppw-1 and sago-1, with any one of these…
WBGene00018937		F56B6.6
WBGene00018969		F56D3.1
WBGene00019021		F57H12.6
WBGene00019112		F59E11.6
WBGene00019154	glf-1	H04M03.4	glf-1 encodes a UDP-galactopyranose mutase predicted to synthesize galactofuranose (Gal(f)) as a nucleotide sugar (UDP-Gal(f)); recombinant GLF-1 has biochemical activity either in vivo (expressed in E. coli) or in vitro; orthologs of GLF-1 are found in the urochordates Halocynthia and Ciona.
WBGene00019232	ugt-13	H23N18.1
WBGene00019368		K03H6.2
WBGene00019388		K04F1.9
WBGene00019515	ugt-19	K08B4.3
WBGene00019550		K09C4.5
WBGene00019619	asp-14	K10C2.3	asp-14 encodes an aspartyl protease.
WBGene00019738	clec-265	M02F4.7
WBGene00019782		M60.7
WBGene00019885		R05D8.7
WBGene00019937		R07E4.3
WBGene00019967	cyp-33C8	R08F11.3
WBGene00020007		R11F4.1	The R11F4.1 gene encodes a putative glycerol kinase and is orthologous to human glycerol kinase (GK); glycerol kinase catalyses the phosphorylation of glycerol to glycerol-3 phosphate; in elegans, glycerol kinase is enriched in the dauer stage and is one of several genes involved in energy metabolism that are upregulated, when worms are grown in a nutrient deficient medium.
WBGene00020040		R12E2.15
WBGene00020219		T05A7.1
WBGene00020242	phat-5	T05B4.11
WBGene00020566	ttr-7	T19C3.9
WBGene00020579		T19D12.4
WBGene00020741	dlhd-1	T23F4.3
WBGene00020760		T24C4.4
WBGene00020774		T24E12.5
WBGene00020806		T25F10.3
WBGene00020995		W03F8.6
WBGene00021084		W08E12.3
WBGene00021085		W08E12.4
WBGene00021156		Y4C6B.2
WBGene00021212		Y18H1A.8
WBGene00021236	pud-1.2	Y19D10B.7	PUD-1.2, along with PUD-1.1, encodes a protein (CE25224) of unknown function; the PUD-1.2/PUD-1.1 proteins are present at significantly higher levels in daf-2 mutant vs. wild-type adults during a temperature shift from 15 to 25 degrees C; pud-1.2(RNAi) animals have no obvious mutant phenotype (i. e., they have no obvious defect in fertility or germline maintenance); the PUD-1.2/PUD-1.1 proteins b…
WBGene00021343	cutl-23	Y37B11A.1	Y37B11A.1 is orthologous to the human gene COLLAGEN TYPE VI, ALPHA 3 CHAIN (COL6A3; OMIM:120250), which when mutated leads to disease.
WBGene00021371	nape-1	Y37E11AR.4
WBGene00021492	comt-5	Y40B10A.7
WBGene00021567		Y45G12C.4
WBGene00021580	clec-174	Y46C8AL.2
WBGene00021625		Y47D7A.13
WBGene00021741		Y50D4B.2
WBGene00021873	clec-82	Y54G2A.8
WBGene00021876		Y54G2A.11
WBGene00022012		Y59H11AR.4
WBGene00022024		Y64H9A.2
WBGene00022038		Y65B4BL.6
WBGene00022611		ZC449.1
WBGene00022649		ZK84.1
WBGene00022680		ZK180.6
WBGene00022718		ZK370.4
WBGene00022809		ZK697.14
WBGene00022814		ZK742.4	ZK742.4 encodes a predicted NADH:flavin oxidoreductase; by sequence similarity, the product of ZK742.4 is predicted to play a role in lipid metabolism; ZK742.4 expression is regulated by the DAF-16 FOXO transcription factor.
WBGene00023423		F43C1.7
WBGene00023483		Y75B8A.39
WBGene00023501		F11E6.11
WBGene00043067	dlc-5	Y73B6BL.43	dlc-5 encodes a putative dynein light chain 1; DLC-5 is orthologous to human DYNLL1 (OMIM:601562) and DYNLL2 (OMIM:608942), but much more divergent from them than its paralog DLC-1; its other paralogs are DLC-2/-4 and DLC-6.
WBGene00044024		C35A5.11
WBGene00044082		D1086.12
WBGene00044156		Y66C5A.1
WBGene00044169		C06C3.10
WBGene00044284	spp-21	T25C12.4
WBGene00044445		C02F5.14
WBGene00044644		B0205.13	B0205.13 encodes a small, novel protein conserved in C. remanei and C. briggsae.
WBGene00044724		R02E4.3
WBGene00045246		C29E4.15
WBGene00045411		C25F9.11
WBGene00045457		F33H12.7
WBGene00045494		ZK662.6

## Sheet: Gorrepati et al.,  2015
WB ID	Gene	Gene ID	Brief Description
WBGene00000024	abu-1	AC3.3	abu-1 encodes a transmembrane protein with a predicted signal sequence, a glutamine/asparagine-rich domain and multiple cysteine-rich repeats (DUF139); abu-1 expression is induced by blockage of the endoplasmic reticulum unfolded protein response, and ABU-1 may help protect the organism from damage by improperly folded nascent protein; when expressed in COS1 cells, ABU-1 localizes to the endoplas…
WBGene00000031	abu-8	C03A7.14	abu-8 encodes a transmembrane protein with a predicted signal sequence, a glutamine/asparagine-rich domain and multiple cysteine-rich repeats (DUF139); abu-8 expression is induced by blockage of the unfolded-protein response in the endoplasmic reticulum, and ABU-8 may help protect the organism from damage by improperly folded nascent protein.
WBGene00000033	abu-10	F35A5.3	abu-10 encodes a transmembrane protein with a predicted signal sequence, a glutamine/asparagine-rich domain and a cysteine-rich repeat (DUF139); abu-10 expression is induced by blockage of the unfolded-protein response in the endoplasmic reticulum (ER), and ABU-10 may function within the ER to protect the organism from damage by improperly folded nascent protein.
WBGene00000034	abu-11	T01D1.6	abu-11 encodes a transmembrane protein with a predicted signal sequence, a glutamine/asparagine-rich domain and multiple cysteine-rich repeats (DUF139); abu-11 expression is induced by blockage of the unfolded-protein response in the endoplasmic reticulum, and ABU-11 may help protect the organism from damage by improperly folded nascent protein.
WBGene00000190	arf-1.1	F45E4.1
WBGene00000512	ckb-2	B0285.9	ckb-2 encodes an isoform of choline kinase whose activity has been verified in vitro; CKB-1 through CKB-4 comprise a related group ('B') of choline kinases; purified CKB-2 has a strong preference for choline over ethanolamine, a specific activity of 2.4 micromol/min/mg protein and a pH optimum near 10.
WBGene00000666	col-91	F09G8.6	col-91 encodes a cuticle collagen; loss of col-91 via large-scale RNAi results in no obvious defects.
WBGene00000675	col-101	K02D7.3	col-101 encodes a cuticle collagen; loss of col-101 via large-scale RNAi screens results in animals that are pale and slow growing.
WBGene00000749	col-176	ZC373.7
WBGene00000753	col-180	C44C10.1
WBGene00001608		R07B1.8
WBGene00001730	grl-21	ZC168.5	grl-21 encodes a hedgehog-like protein, with an N-terminal signal sequence, a central proline-rich low-complexity region, and a C-terminal Ground-like (Grl) domain; GRL-21 is expressed in arcade cells and hypodermis; the Grl domain is predicted to form a cysteine-crosslinked protein involved in intercellular signalling, and it has subtle similarity to the N-terminal Hedge domain of HEDGEHOG prote…
WBGene00002008	hsp-4	F43E2.8	hsp-4 encodes one of two C. elegans heat shock response 70 (hsp70) proteins homologous to mammalian grp78/BiP (glucose regulated protein 78/immunoglobulin heavy chain-binding protein, OMIM:138120); hsp-4 affects embryonic and larval viability; hsp-4 is expressed in several tissues including the hypodermis, intestine, and spermatheca; hsp-4 transcription is upregulated in response to endoplasmic r…
WBGene00004000	pgp-6	T21E8.1	pgp-6 encodes an ATP-binding protein that is a member of the P-glycoprotein subclass of the ATP-binding cassette (ABC) transporter superfamily; PGP-6 is predicted to function as a transmembrane protein that couples energy to transport of various molecules across membranes, but as loss of pgp-6 activity via RNAi results in no obvious defects, the precise role of PGP-6 in C. elegans development and…
WBGene00004008	pgp-14	F22E10.3	pgp-14 encodes a member of the ABC transporter family with high similarity to the vertebrate MDR (multidrug resistance) family; PGP-14 is predicted to function as a transmembrane protein that couples energy to transport of various molecules across membranes, but as loss of pgp-14 activity via large-scale RNAi screens does not result in any obvious defects, the precise role of pgp-14 in C. elegans…
WBGene00004153	pqn-71	T23F1.6	The protein product of this gene is predicted to contain a glutamine/asparagine (Q/N)-rich ('prion') domain, by the algorithm of Michelitsch and Weissman (as of the WS77 release of WormBase, i.e., in wormpep77).
WBGene00004202	pry-1	C37A5.9	pry-1 encodes a protein containing RGS and DIX domains that is distantly related to members of the Axin family of proteins that function as part of a complex that targets beta-catenin for destruction in the absence of Wnt signaling; during C. elegans development, PRY-1 functions as a negative regulator of Wnt signaling pathways that specify cell fates during asymmetric cell division; in addition,…
WBGene00007212		BE10.4
WBGene00007246	nspb-10	C01G12.6
WBGene00007440		C08E8.4
WBGene00008390		D1086.3
WBGene00008578		F08G2.7
WBGene00009221	acs-2	F28F8.2	acs-2 encodes an acyl-CoA synthetase; by homology, ACS-2 is predicted to catalyze conversion of a fatty acid to Acyl-CoA for subsequent beta oxidation; accordingly, loss of acs-2 activity via RNAi results in defects in fat metabolism; an ACS-2::GFP reporter fusion protein is widely expressed and appears to localize to mitochondria; acs-2 expression is positively regulated by the NHR-49 nuclear ho…
WBGene00009398	nspb-11	F35C5.10
WBGene00009895	scl-2	F49E11.10	scl-2 encodes a predicted extracellular protein that is a member of the C. elegans family of SCP/TAPS (sperm coating protein/Tpx-1/Ag5/PR-1/Sc7) domain-containing proteins; an scl-2 deletion mutation, tm2428, is reported to be homozygous viable.
WBGene00010124		F55G11.4	F55G11.4 encodes a protein containing a CUB-like domain conserved amongst nematodes; F55G11.4 expression is increased in response to bacterial infection, suggesting that it plays a role in the defense response.
WBGene00010135		F55H12.4
WBGene00010470	cdr-4	K01D12.11	cdr-4 encodes a predicted transmembrane protein that is a member of the CDR (cadmium responsive) family of proteins; cdr-4 expression is upregulated in response to cadmium treatment.
WBGene00010661	tyr-2	K08E3.1
WBGene00010760		K10H10.4
WBGene00011244		R11D1.3
WBGene00011594		T07G12.3
WBGene00011624		T08G5.3
WBGene00012433		Y11D7A.9
WBGene00012591	nspe-1	Y38E10A.13
WBGene00012593	nspe-7	Y38E10A.15
WBGene00012594	nspe-5	Y38E10A.16
WBGene00014173		ZK970.7	ZK970.7 encodes, along with C06A8.3, one of two C. elegans proteins with similarity to the Onchocerca volvulus Ov17 hypodermal antigen; ZK970.7 expression increases in lin-35; slr-2 doubly mutant animals and in response to stressors such as ionizing radiation and bacterial infection.
WBGene00015142		B0310.6
WBGene00015544		C06E8.5
WBGene00016146		C26F1.1
WBGene00016147	cyp-32A1	C26F1.2
WBGene00016788		C49G7.10
WBGene00017270	numr-1	F08F8.5
WBGene00017305	nspb-12	F09F7.8
WBGene00017438		F13H8.5	F13H8.5 encodes a protein with a domain of unknown function (DB; IPR002602) that is found in several worm proteins, and a glutamine/asparagine-rich domain.
WBGene00017498	pud-4	F15E11.12
WBGene00017500	pud-2.2	F15E11.14	pud-2.2, along with pud-2.1, encodes a 17.4 kDa protein (CE16999) with unknown function that is seven-fold more abundant in glp-1 mutant hermaphrodites (which lack a germline) than in normal hermaphrodites; in addition, the protein products of PUD-2.2/PUD-2.1 are more abundant in daf-2 mutant vs. wild-type adults during a temperature shift from 15 to 25 degrees C; pud-2.2(RNAi) animals have no ob…
WBGene00017501	pud-3	F15E11.15
WBGene00019105	asp-8	F59D6.3
WBGene00019154	glf-1	H04M03.4	glf-1 encodes a UDP-galactopyranose mutase predicted to synthesize galactofuranose (Gal(f)) as a nucleotide sugar (UDP-Gal(f)); recombinant GLF-1 has biochemical activity either in vivo (expressed in E. coli) or in vitro; orthologs of GLF-1 are found in the urochordates Halocynthia and Ciona.
WBGene00019234	ugt-8	H23N18.3
WBGene00019411		K05F1.10	K05F1.10 encodes a putative secreted TIL-domain protease inhibitor paralogous to SWM-1, ISL-1, and the products of 11 other C. elegans genes; K05F1.10 and its relatives are collectively similar to other TIL-domain protease inhibitors from nematodes, insects, and vertebrates; K05F1.10 transcription is reproducibly induced by infection, suggesting that it may participate in innate immunity.
WBGene00019515	ugt-19	K08B4.3
WBGene00019564		K09D9.1
WBGene00019967	cyp-33C8	R08F11.3
WBGene00020242	phat-5	T05B4.11
WBGene00020379		T09B4.5
WBGene00020672		T22B7.3
WBGene00020682		T22D1.3
WBGene00020995		W03F8.6
WBGene00021083		W08E12.2
WBGene00021085		W08E12.4
WBGene00021709	ugt-29	Y49C4A.8
WBGene00021977		Y58A7A.3
WBGene00021979		Y58A7A.5
WBGene00022680		ZK180.6
