# Supplementary material for: PRY-1/Axin signaling regulates lipid metabolism in Caenorhabditis elegans
Source: PLoS One. 2018 Nov 7;13(11):e0206540. doi: 10.1371/journal.pone.0206540 (PMC6221325; doi:10.1371/journal.pone.0206540)
Supplement: S6 Table — (XLSX) [file pone.0206540.s015.xlsx]

## Sheet: Analysis
Jackson et al. UP Total genes	Shared with pry-1 data	%
105	12	11.4286
Jackson et al. DOWN Total genes	Shared with pry-1 data	%
63	33	52.381
Van der Bent UP total genes	Shared with pry-1 down data	%
425	125	29.4
Van der Bent Down total genes	Shared with pry-1 up data
710	61	8.59

## Sheet: pry-1 DOWN-van der Bent UP
WBGene00045457		425	125	29.4118
WBGene00045411
WBGene00044644				Caenorhabditis elegans (REF)	upload_1 ( Hierarchy NEW! )
WBGene00044284			GO biological process complete	#	#	expected	Fold Enrichment	+/-	raw P value	FDR
WBGene00043067			defense response to Gram-negative bacterium	99	8	0.62	12.97	+	3.37e-07	0.000208
WBGene00023501			defense response to bacterium	157	9	0.98	9.2	+	9.38e-07	0.000525
WBGene00023483			response to bacterium	158	9	0.98	9.14	+	9.86e-07	0.000506
WBGene00023423			response to other organism	180	10	1.12	8.91	+	3e-07	0.000231
WBGene00022814			response to external biotic stimulus	180	10	1.12	8.91	+	3e-07	0.000264
WBGene00022809			response to external stimulus	441	11	2.75	4	+	0.000118	0.0485
WBGene00022718			response to biotic stimulus	180	10	1.12	8.91	+	3e-07	0.000205
WBGene00021876			multi-organism process	465	12	2.9	4.14	+	4.17e-05	0.0183
WBGene00021741			defense response to other organism	177	10	1.1	9.07	+	2.59e-07	0.000266
WBGene00021625			defense response	335	19	2.09	9.1	+	6.68e-13	4.11e-09
WBGene00021580			response to stress	871	22	5.43	4.05	+	2.79e-08	3.44e-05
WBGene00021567			innate immune response	219	15	1.36	10.99	+	1.72e-11	5.3e-08
WBGene00021371			immune response	221	15	1.38	10.89	+	1.94e-11	3.99e-08
WBGene00021343			immune system process	225	15	1.4	10.7	+	2.47e-11	3.8e-08
WBGene00021085			lipid catabolic process	113	7	0.7	9.94	+	9.84e-06	0.00466
WBGene00021084					182
WBGene00020995
WBGene00020806
WBGene00020774			Lipid catabolic process	Genes that are downreguleted in pry-1(mu38) but upregulated in bar-1(ga80)
WBGene00020760
WBGene00020579				WBGene00001158	Enoyl-CoA Hydratase;ech-9
WBGene00020566				WBGene00013950	Lipase ZK262.3;ZK262.3
WBGene00020242				WBGene00022718	Uncharacterized NTE family protein ZK370.4;ZK370.4
WBGene00020219				WBGene00006418	Uncharacterized protein;tag-38
WBGene00019967				WBGene00015887	Uncharacterized protein;C17C3.1
WBGene00019885				WBGene00012914	Beta-Carotene 15,15'-MonoOxygenase;bcmo-1
WBGene00019782				WBGene00015484	Patanin-like phospholipase domain-containing protein;atgl-1
WBGene00019738
WBGene00019515
WBGene00019232
WBGene00018937
WBGene00018921
WBGene00018803
WBGene00018492
WBGene00018031
WBGene00017964
WBGene00017838
WBGene00017471
WBGene00016919
WBGene00016894
WBGene00016783
WBGene00016457
WBGene00016218
WBGene00015993
WBGene00015887
WBGene00015574
WBGene00015484
WBGene00013950
WBGene00013949
WBGene00013900
WBGene00013481
WBGene00013244
WBGene00012961
WBGene00012914
WBGene00012850
WBGene00012182
WBGene00012101
WBGene00011672
WBGene00011671
WBGene00011561
WBGene00011537
WBGene00011190
WBGene00010904
WBGene00010765
WBGene00010665
WBGene00010661
WBGene00010545
WBGene00010234
WBGene00010183
WBGene00010124
WBGene00010001
WBGene00009963
WBGene00009957
WBGene00009709
WBGene00009339
WBGene00009180
WBGene00008988
WBGene00008967
WBGene00008944
WBGene00008628
WBGene00008602
WBGene00008419
WBGene00008105
WBGene00008032
WBGene00007990
WBGene00007989
WBGene00007440
WBGene00007437
WBGene00007225
WBGene00007153
WBGene00007132
WBGene00007131
WBGene00007097
WBGene00006575
WBGene00006418
WBGene00005657
WBGene00004813
WBGene00004217
WBGene00004153
WBGene00004003
WBGene00003766
WBGene00003674
WBGene00003185
WBGene00002992
WBGene00002270
WBGene00002263
WBGene00002125
WBGene00002103
WBGene00001756
WBGene00001755
WBGene00001713
WBGene00001608
WBGene00001577
WBGene00001158
WBGene00000719
WBGene00000616
WBGene00000558
WBGene00000372
WBGene00000301
WBGene00000295
WBGene00000190

## Sheet: pry-1 UP-van der Bent DOWN
			Van Bent et al down total	shared	%
WBGene00045494			710	61	8.59155
WBGene00045246
WBGene00044445			NO GO-term enrichment
WBGene00044082
WBGene00021873
WBGene00021236
WBGene00020741
WBGene00019937
WBGene00019619
WBGene00019368
WBGene00018969
WBGene00018918
WBGene00018682
WBGene00018656
WBGene00018418
WBGene00018342
WBGene00017660
WBGene00017500
WBGene00017498
WBGene00017490
WBGene00016422
WBGene00016201
WBGene00013514
WBGene00013263
WBGene00013073
WBGene00012791
WBGene00012615
WBGene00012545
WBGene00012134
WBGene00011708
WBGene00010515
WBGene00010514
WBGene00010512
WBGene00009995
WBGene00009639
WBGene00009146
WBGene00008761
WBGene00008654
WBGene00008634
WBGene00008598
WBGene00008390
WBGene00008359
WBGene00008358
WBGene00008356
WBGene00007963
WBGene00007565
WBGene00007414
WBGene00007393
WBGene00007392
WBGene00007331
WBGene00007257
WBGene00007152
WBGene00006983
WBGene00005000
WBGene00003943
WBGene00003924
WBGene00001552
WBGene00001430
WBGene00001428
WBGene00001073
WBGene00000557

## Sheet: pry-1 ALL-Gorrepati ALL
WBGene00044630
WBGene00022816
WBGene00022024		No enrichment
WBGene00021731
WBGene00020216
WBGene00020033
WBGene00019850
WBGene00019234
WBGene00017488
WBGene00017297
WBGene00016919
WBGene00015340
WBGene00015339
WBGene00015182
WBGene00013514
WBGene00012594
WBGene00012591
WBGene00012364
WBGene00012324
WBGene00011948
WBGene00011624
WBGene00011594
WBGene00011561
WBGene00010538
WBGene00010470
WBGene00009787
WBGene00009130
WBGene00008211
WBGene00007297
WBGene00006534
WBGene00006476
WBGene00006367
WBGene00004202
WBGene00004164
WBGene00003891
WBGene00003763
WBGene00003622
WBGene00003611
WBGene00002070
WBGene00001926
WBGene00001703
WBGene00001692
WBGene00001480
WBGene00001073
WBGene00001068
WBGene00000730
WBGene00000729
WBGene00000728
WBGene00000727
WBGene00000656
WBGene00000653
WBGene00000602
WBGene00000601

## Sheet: pry-1 ALL-Jackson ALL
WBGene00022680			Caenorhabditis elegans (REF)	upload_1 ( Hierarchy NEW! )
WBGene00021979			GO biological process complete	#	#	expected	Fold Enrichment	+/-	raw P value	FDR
WBGene00021977			endoplasmic reticulum unfolded protein response	53	8	0.17	45.87	+	2.22e-11	1.12e-07
WBGene00021709			cellular response to unfolded protein	63	8	0.21	38.59	+	7.81e-11	1.97e-07
WBGene00021085			response to unfolded protein	66	8	0.22	36.84	+	1.1e-10	1.84e-07
WBGene00021083			response to topologically incorrect protein	80	8	0.26	30.39	+	4.51e-10	3.79e-07
WBGene00020995			response to stress	721	13	2.37	5.48	+	6.25e-07	0.000449
WBGene00020682			cellular response to topologically incorrect protein	70	8	0.23	34.73	+	1.69e-10	1.7e-07
WBGene00020672			cellular response to organic substance	421	8	1.39	5.77	+	7.78e-05	0.0436
WBGene00020379			cellular response to stress	270	8	0.89	9	+	3.44e-06	0.00217
WBGene00020242			response to endoplasmic reticulum stress	68	8	0.22	35.75	+	1.37e-10	1.72e-07
WBGene00019967
WBGene00019564
WBGene00019515
WBGene00019411
WBGene00019234
WBGene00019154
WBGene00019105
WBGene00017501
WBGene00017500
WBGene00017498
WBGene00017438
WBGene00017305
WBGene00017270
WBGene00016788
WBGene00016147
WBGene00016146
WBGene00015544
WBGene00015142
WBGene00014173
WBGene00012594
WBGene00012593
WBGene00012591
WBGene00012433
WBGene00011624
WBGene00011594
WBGene00011244
WBGene00010760
WBGene00010661
WBGene00010470
WBGene00010135
WBGene00010124
WBGene00009895
WBGene00009398
WBGene00009221
WBGene00008578
WBGene00008390
WBGene00007440
WBGene00007246
WBGene00007212
WBGene00004202
WBGene00004153
WBGene00004008
WBGene00004000
WBGene00002008
WBGene00001730
WBGene00001608
WBGene00000753
WBGene00000749
WBGene00000675
WBGene00000666
WBGene00000512
WBGene00000190
WBGene00000034
WBGene00000033
WBGene00000031
WBGene00000024

## Sheet: UP (pry-1-Jackson)
UP (pry-1 Vs Jackson)
WBGene00020682	No enrichment for go term
WBGene00020672
WBGene00019105
WBGene00017501
WBGene00017500
WBGene00017498
WBGene00011244
WBGene00008578
WBGene00008390
WBGene00004202
WBGene00000749
WBGene00000675

## Sheet: DOWN (pry-1-Jackson)
DOWN (pry-1 Vs Jackson)				Caenorhabditis elegans (REF)	upload_1 ( Hierarchy NEW! )
WBGene00021709			GO biological process complete	#	#	expected	Fold Enrichment	+/-	raw P value	FDR
WBGene00021085			endoplasmic reticulum unfolded protein response	53	4	0.09	45.87	+	2.24e-06	0.0113
WBGene00021083			cellular response to unfolded protein	63	4	0.1	38.59	+	4.3e-06	0.0108
WBGene00020995			response to unfolded protein	66	4	0.11	36.84	+	5.12e-06	0.0086
WBGene00020242			response to topologically incorrect protein	80	4	0.13	30.39	+	1.06e-05	0.00891
WBGene00017305			cellular response to topologically incorrect protein	70	4	0.12	34.73	+	6.4e-06	0.00645
WBGene00016147			response to endoplasmic reticulum stress	68	4	0.11	35.75	+	5.74e-06	0.00722
WBGene00016146
WBGene00015544
WBGene00015142
WBGene00014173
WBGene00012594
WBGene00012593
WBGene00012591
WBGene00010760
WBGene00010661
WBGene00010135
WBGene00010124
WBGene00009398
WBGene00009221
WBGene00007246
WBGene00007212
WBGene00004153
WBGene00004008
WBGene00004000
WBGene00001730
WBGene00001608
WBGene00000753
WBGene00000666
WBGene00000034
WBGene00000033
WBGene00000031
WBGene00000024
